# Supplementary material for: Exploring a Tomato Landraces Collection for Fruit-Related Traits by the Aid of a High-Throughput Genomic Platform
Source: PLoS One. 2015 Sep 22;10(9):e0137139. doi: 10.1371/journal.pone.0137139 (PMC4579088; doi:10.1371/journal.pone.0137139)
Supplement: S1 File — (XLS) [file pone.0137139.s002.xls]

## Sheet: Foglio1
List of NCBI accession number attributed to each SNP
Local_identifier	NCBI_ss#
solcap_snp_sl_15058	1849833966
solcap_snp_sl_60635	1849833967
solcap_snp_sl_60604	1849833968
solcap_snp_sl_15056	1849833969
solcap_snp_sl_15055	1849833970
solcap_snp_sl_15054	1849833971
solcap_snp_sl_15052	1849833972
solcap_snp_sl_15051	1849833973
solcap_snp_sl_15050	1849833974
solcap_snp_sl_15049	1849833975
solcap_snp_sl_100091	1849833976
solcap_snp_sl_24809	1849833977
solcap_snp_sl_60559	1849833978
solcap_snp_sl_60557	1849833979
solcap_snp_sl_15046	1849833980
solcap_snp_sl_15039	1849833981
solcap_snp_sl_33745	1849833982
solcap_snp_sl_60513	1849833983
solcap_snp_sl_24801	1849833984
solcap_snp_sl_24799	1849833985
solcap_snp_sl_24797	1849833986
solcap_snp_sl_100511	1849833987
solcap_snp_sl_33737	1849833988
solcap_snp_sl_33736	1849833989
solcap_snp_sl_60446	1849833990
solcap_snp_sl_60432	1849833991
solcap_snp_sl_24794	1849833992
solcap_snp_sl_60417	1849833993
solcap_snp_sl_20500	1849833994
solcap_snp_sl_20499	1849833995
solcap_snp_sl_60393	1849833996
solcap_snp_sl_60360	1849833997
solcap_snp_sl_60356	1849833998
solcap_snp_sl_8704	1849833999
solcap_snp_sl_33719	1849834000
solcap_snp_sl_60330	1849834001
solcap_snp_sl_60318	1849834002
solcap_snp_sl_8697	1849834003
solcap_snp_sl_33709	1849834004
solcap_snp_sl_60303	1849834005
solcap_snp_sl_60296	1849834006
solcap_snp_sl_60276	1849834007
solcap_snp_sl_33701	1849834008
solcap_snp_sl_60250	1849834009
solcap_snp_sl_24789	1849834010
solcap_snp_sl_69221	1849834011
solcap_snp_sl_60227	1849834012
solcap_snp_sl_8669	1849834013
solcap_snp_sl_8668	1849834014
solcap_snp_sl_8667	1849834015
solcap_snp_sl_24787	1849834016
solcap_snp_sl_24786	1849834017
solcap_snp_sl_60160	1849834018
solcap_snp_sl_101091	1849834019
solcap_snp_sl_100164	1849834020
solcap_snp_sl_24785	1849834021
solcap_snp_sl_8659	1849834022
solcap_snp_sl_8658	1849834023
solcap_snp_sl_8657	1849834024
solcap_snp_sl_8656	1849834025
solcap_snp_sl_8655	1849834026
solcap_snp_sl_8654	1849834027
solcap_snp_sl_8653	1849834028
solcap_snp_sl_8651	1849834029
solcap_snp_sl_100802	1849834030
solcap_snp_sl_60143	1849834031
solcap_snp_sl_8640	1849834032
solcap_snp_sl_60135	1849834033
solcap_snp_sl_15014	1849834034
solcap_snp_sl_8639	1849834035
solcap_snp_sl_15013	1849834036
solcap_snp_sl_60113	1849834037
solcap_snp_sl_60089	1849834038
solcap_snp_sl_60078	1849834039
solcap_snp_sl_33686	1849834040
solcap_snp_sl_60043	1849834041
solcap_snp_sl_33683	1849834042
solcap_snp_sl_15000	1849834043
solcap_snp_sl_60029	1849834044
solcap_snp_sl_60008	1849834045
solcap_snp_sl_59975	1849834046
solcap_snp_sl_59964	1849834047
solcap_snp_sl_20440	1849834048
solcap_snp_sl_59944	1849834049
solcap_snp_sl_59923	1849834050
solcap_snp_sl_20438	1849834051
solcap_snp_sl_59913	1849834052
solcap_snp_sl_59897	1849834053
solcap_snp_sl_59890	1849834054
solcap_snp_sl_100306	1849834055
solcap_snp_sl_59885	1849834056
solcap_snp_sl_33677	1849834057
solcap_snp_sl_33676	1849834058
solcap_snp_sl_59869	1849834059
solcap_snp_sl_59817	1849834060
solcap_snp_sl_59806	1849834061
solcap_snp_sl_20426	1849834062
solcap_snp_sl_59801	1849834063
solcap_snp_sl_59784	1849834064
solcap_snp_sl_59778	1849834065
solcap_snp_sl_59771	1849834066
solcap_snp_sl_59768	1849834067
solcap_snp_sl_59756	1849834068
solcap_snp_sl_59754	1849834069
solcap_snp_sl_20420	1849834070
solcap_snp_sl_59748	1849834071
solcap_snp_sl_59745	1849834072
solcap_snp_sl_33669	1849834073
solcap_snp_sl_41307	1849834074
solcap_snp_sl_41302	1849834075
solcap_snp_sl_27082	1849834076
solcap_snp_sl_41286	1849834077
solcap_snp_sl_16925	1849834078
solcap_snp_sl_41282	1849834079
solcap_snp_sl_51462	1849834080
solcap_snp_sl_51466	1849834081
solcap_snp_sl_51469	1849834082
solcap_snp_sl_30350	1849834083
solcap_snp_sl_51474	1849834084
solcap_snp_sl_66077	1849834085
solcap_snp_sl_56061	1849834086
solcap_snp_sl_25971	1849834087
solcap_snp_sl_16394	1849834088
solcap_snp_sl_51992	1849834089
solcap_snp_sl_51990	1849834090
solcap_snp_sl_52623	1849834091
solcap_snp_sl_19066	1849834092
solcap_snp_sl_52631	1849834093
solcap_snp_sl_14042	1849834094
solcap_snp_sl_19068	1849834095
solcap_snp_sl_52641	1849834096
solcap_snp_sl_52646	1849834097
solcap_snp_sl_41433	1849834098
solcap_snp_sl_41434	1849834099
solcap_snp_sl_41438	1849834100
solcap_snp_sl_100115	1849834101
solcap_snp_sl_101017	1849834102
solcap_snp_sl_41445	1849834103
solcap_snp_sl_39021	1849834104
solcap_snp_sl_100657	1849834105
solcap_snp_sl_16521	1849834106
solcap_snp_sl_16520	1849834107
solcap_snp_sl_16519	1849834108
solcap_snp_sl_39018	1849834109
solcap_snp_sl_70304	1849834110
solcap_snp_sl_70307	1849834111
solcap_snp_sl_70309	1849834112
solcap_snp_sl_70310	1849834113
solcap_snp_sl_70311	1849834114
solcap_snp_sl_38942	1849834115
solcap_snp_sl_70312	1849834116
solcap_snp_sl_70320	1849834117
solcap_snp_sl_22423	1849834118
solcap_snp_sl_70323	1849834119
solcap_snp_sl_70327	1849834120
solcap_snp_sl_70330	1849834121
solcap_snp_sl_70332	1849834122
solcap_snp_sl_70336	1849834123
solcap_snp_sl_70337	1849834124
solcap_snp_sl_70344	1849834125
solcap_snp_sl_70345	1849834126
solcap_snp_sl_70347	1849834127
solcap_snp_sl_70348	1849834128
solcap_snp_sl_70358	1849834129
solcap_snp_sl_37014	1849834130
solcap_snp_sl_70365	1849834131
solcap_snp_sl_70368	1849834132
solcap_snp_sl_70371	1849834133
solcap_snp_sl_70374	1849834134
solcap_snp_sl_38790	1849834135
solcap_snp_sl_38789	1849834136
solcap_snp_sl_16466	1849834137
solcap_snp_sl_38787	1849834138
solcap_snp_sl_38782	1849834139
solcap_snp_sl_26417	1849834140
solcap_snp_sl_38773	1849834141
solcap_snp_sl_38771	1849834142
solcap_snp_sl_38764	1849834143
solcap_snp_sl_18641	1849834144
solcap_snp_sl_100338	1849834145
solcap_snp_sl_18635	1849834146
solcap_snp_sl_18634	1849834147
solcap_snp_sl_50596	1849834148
solcap_snp_sl_50589	1849834149
solcap_snp_sl_50576	1849834150
solcap_snp_sl_30142	1849834151
solcap_snp_sl_50571	1849834152
solcap_snp_sl_13762	1849834153
solcap_snp_sl_50561	1849834154
solcap_snp_sl_18619	1849834155
solcap_snp_sl_50542	1849834156
solcap_snp_sl_50534	1849834157
solcap_snp_sl_30135	1849834158
solcap_snp_sl_100373	1849834159
solcap_snp_sl_30133	1849834160
solcap_snp_sl_50504	1849834161
solcap_snp_sl_50495	1849834162
solcap_snp_sl_100241	1849834163
solcap_snp_sl_50477	1849834164
solcap_snp_sl_50470	1849834165
solcap_snp_sl_50467	1849834166
solcap_snp_sl_50464	1849834167
solcap_snp_sl_30125	1849834168
solcap_snp_sl_50458	1849834169
solcap_snp_sl_30116	1849834170
solcap_snp_sl_4963	1849834171
solcap_snp_sl_50427	1849834172
solcap_snp_sl_30114	1849834173
solcap_snp_sl_30111	1849834174
solcap_snp_sl_101087	1849834175
solcap_snp_sl_50373	1849834176
solcap_snp_sl_37999	1849834177
solcap_snp_sl_25912	1849834178
solcap_snp_sl_25914	1849834179
solcap_snp_sl_22691	1849834180
solcap_snp_sl_25918	1849834181
solcap_snp_sl_38059	1849834182
solcap_snp_sl_38078	1849834183
solcap_snp_sl_455	1849834184
solcap_snp_sl_456	1849834185
solcap_snp_sl_457	1849834186
solcap_snp_sl_38096	1849834187
solcap_snp_sl_25922	1849834188
solcap_snp_sl_38116	1849834189
solcap_snp_sl_38119	1849834190
solcap_snp_sl_38123	1849834191
solcap_snp_sl_38126	1849834192
solcap_snp_sl_469	1849834193
solcap_snp_sl_25926	1849834194
solcap_snp_sl_25929	1849834195
solcap_snp_sl_25930	1849834196
solcap_snp_sl_25931	1849834197
solcap_snp_sl_25934	1849834198
solcap_snp_sl_25935	1849834199
solcap_snp_sl_38178	1849834200
solcap_snp_sl_38210	1849834201
solcap_snp_sl_38243	1849834202
solcap_snp_sl_38290	1849834203
solcap_snp_sl_12348	1849834204
solcap_snp_sl_12350	1849834205
solcap_snp_sl_12351	1849834206
solcap_snp_sl_12352	1849834207
solcap_snp_sl_25951	1849834208
solcap_snp_sl_25952	1849834209
solcap_snp_sl_12354	1849834210
solcap_snp_sl_12355	1849834211
solcap_snp_sl_12356	1849834212
solcap_snp_sl_12358	1849834213
solcap_snp_sl_25953	1849834214
solcap_snp_sl_38324	1849834215
solcap_snp_sl_521	1849834216
solcap_snp_sl_16331	1849834217
solcap_snp_sl_12359	1849834218
solcap_snp_sl_38346	1849834219
solcap_snp_sl_530	1849834220
solcap_snp_sl_531	1849834221
solcap_snp_sl_38356	1849834222
solcap_snp_sl_535	1849834223
solcap_snp_sl_25960	1849834224
solcap_snp_sl_100165	1849834225
solcap_snp_sl_38389	1849834226
solcap_snp_sl_38390	1849834227
solcap_snp_sl_38406	1849834228
solcap_snp_sl_100014	1849834229
solcap_snp_sl_70013	1849834230
solcap_snp_sl_36902	1849834231
solcap_snp_sl_70031	1849834232
solcap_snp_sl_100672	1849834233
solcap_snp_sl_101047	1849834234
solcap_snp_sl_36963	1849834235
solcap_snp_sl_27286	1849834236
solcap_snp_sl_36715	1849834237
solcap_snp_sl_27345	1849834238
solcap_snp_sl_42191	1849834239
solcap_snp_sl_27382	1849834240
solcap_snp_sl_27400	1849834241
solcap_snp_sl_27424	1849834242
solcap_snp_sl_27452	1849834243
solcap_snp_sl_27482	1849834244
solcap_snp_sl_1813	1849834245
solcap_snp_sl_1814	1849834246
solcap_snp_sl_42212	1849834247
solcap_snp_sl_42213	1849834248
solcap_snp_sl_17063	1849834249
solcap_snp_sl_1815	1849834250
solcap_snp_sl_1817	1849834251
solcap_snp_sl_1819	1849834252
solcap_snp_sl_17068	1849834253
solcap_snp_sl_17071	1849834254
solcap_snp_sl_17072	1849834255
solcap_snp_sl_27505	1849834256
solcap_snp_sl_1824	1849834257
solcap_snp_sl_17073	1849834258
solcap_snp_sl_17075	1849834259
solcap_snp_sl_27531	1849834260
solcap_snp_sl_17076	1849834261
solcap_snp_sl_17077	1849834262
solcap_snp_sl_17080	1849834263
solcap_snp_sl_1827	1849834264
solcap_snp_sl_27556	1849834265
solcap_snp_sl_27588	1849834266
solcap_snp_sl_27600	1849834267
solcap_snp_sl_27605	1849834268
solcap_snp_sl_27629	1849834269
solcap_snp_sl_12826	1849834270
solcap_snp_sl_27636	1849834271
solcap_snp_sl_26254	1849834272
solcap_snp_sl_26248	1849834273
solcap_snp_sl_38490	1849834274
solcap_snp_sl_16393	1849834275
solcap_snp_sl_16389	1849834276
solcap_snp_sl_101073	1849834277
solcap_snp_sl_602	1849834278
solcap_snp_sl_26192	1849834279
solcap_snp_sl_26171	1849834280
solcap_snp_sl_34452	1849834281
solcap_snp_sl_34461	1849834282
solcap_snp_sl_34484	1849834283
solcap_snp_sl_34512	1849834284
solcap_snp_sl_34513	1849834285
solcap_snp_sl_34515	1849834286
solcap_snp_sl_34522	1849834287
solcap_snp_sl_100330	1849834288
solcap_snp_sl_63558	1849834289
solcap_snp_sl_9751	1849834290
solcap_snp_sl_34545	1849834291
solcap_snp_sl_21280	1849834292
solcap_snp_sl_100409	1849834293
solcap_snp_sl_9752	1849834294
solcap_snp_sl_9755	1849834295
solcap_snp_sl_9756	1849834296
solcap_snp_sl_9758	1849834297
solcap_snp_sl_21283	1849834298
solcap_snp_sl_34568	1849834299
solcap_snp_sl_100075	1849834300
solcap_snp_sl_34581	1849834301
solcap_snp_sl_34582	1849834302
solcap_snp_sl_34596	1849834303
solcap_snp_sl_34603	1849834304
solcap_snp_sl_63583	1849834305
solcap_snp_sl_15339	1849834306
solcap_snp_sl_34622	1849834307
solcap_snp_sl_27784	1849834308
solcap_snp_sl_27832	1849834309
solcap_snp_sl_27859	1849834310
solcap_snp_sl_27863	1849834311
solcap_snp_sl_2202	1849834312
solcap_snp_sl_43632	1849834313
solcap_snp_sl_27904	1849834314
solcap_snp_sl_27906	1849834315
solcap_snp_sl_27908	1849834316
solcap_snp_sl_101074	1849834317
solcap_snp_sl_17289	1849834318
solcap_snp_sl_27964	1849834319
solcap_snp_sl_100368	1849834320
solcap_snp_sl_2218	1849834321
solcap_snp_sl_2219	1849834322
solcap_snp_sl_43655	1849834323
solcap_snp_sl_2226	1849834324
solcap_snp_sl_2234	1849834325
solcap_snp_sl_28023	1849834326
solcap_snp_sl_28057	1849834327
solcap_snp_sl_100468	1849834328
solcap_snp_sl_100467	1849834329
solcap_snp_sl_28099	1849834330
solcap_snp_sl_28168	1849834331
solcap_snp_sl_28173	1849834332
solcap_snp_sl_43712	1849834333
solcap_snp_sl_28225	1849834334
solcap_snp_sl_28247	1849834335
solcap_snp_sl_100419	1849834336
solcap_snp_sl_43786	1849834337
solcap_snp_sl_43796	1849834338
solcap_snp_sl_43843	1849834339
solcap_snp_sl_100735	1849834340
solcap_snp_sl_100076	1849834341
solcap_snp_sl_43857	1849834342
solcap_snp_sl_43894	1849834343
solcap_snp_sl_43895	1849834344
solcap_snp_sl_43900	1849834345
solcap_snp_sl_101103	1849834346
solcap_snp_sl_43902	1849834347
solcap_snp_sl_43920	1849834348
solcap_snp_sl_43935	1849834349
solcap_snp_sl_17351	1849834350
solcap_snp_sl_43979	1849834351
solcap_snp_sl_44009	1849834352
solcap_snp_sl_44036	1849834353
solcap_snp_sl_44048	1849834354
solcap_snp_sl_23344	1849834355
solcap_snp_sl_101030	1849834356
solcap_snp_sl_44108	1849834357
solcap_snp_sl_44147	1849834358
solcap_snp_sl_44168	1849834359
solcap_snp_sl_28287	1849834360
solcap_snp_sl_44190	1849834361
solcap_snp_sl_44213	1849834362
solcap_snp_sl_100612	1849834363
solcap_snp_sl_44266	1849834364
solcap_snp_sl_28295	1849834365
solcap_snp_sl_44305	1849834366
solcap_snp_sl_2437	1849834367
solcap_snp_sl_2438	1849834368
solcap_snp_sl_2451	1849834369
solcap_snp_sl_2452	1849834370
solcap_snp_sl_2455	1849834371
solcap_snp_sl_2457	1849834372
solcap_snp_sl_44370	1849834373
solcap_snp_sl_100285	1849834374
solcap_snp_sl_44383	1849834375
solcap_snp_sl_44394	1849834376
solcap_snp_sl_44451	1849834377
solcap_snp_sl_2501	1849834378
solcap_snp_sl_44461	1849834379
solcap_snp_sl_2504	1849834380
solcap_snp_sl_2506	1849834381
solcap_snp_sl_2508	1849834382
solcap_snp_sl_2509	1849834383
solcap_snp_sl_100424	1849834384
solcap_snp_sl_100423	1849834385
solcap_snp_sl_44465	1849834386
solcap_snp_sl_2510	1849834387
solcap_snp_sl_2515	1849834388
solcap_snp_sl_44470	1849834389
solcap_snp_sl_2518	1849834390
solcap_snp_sl_2525	1849834391
solcap_snp_sl_44482	1849834392
solcap_snp_sl_44540	1849834393
solcap_snp_sl_40011	1849834394
solcap_snp_sl_40040	1849834395
solcap_snp_sl_40061	1849834396
solcap_snp_sl_40076	1849834397
solcap_snp_sl_40154	1849834398
solcap_snp_sl_40177	1849834399
solcap_snp_sl_40199	1849834400
solcap_snp_sl_40219	1849834401
solcap_snp_sl_100299	1849834402
solcap_snp_sl_40284	1849834403
solcap_snp_sl_40301	1849834404
solcap_snp_sl_40303	1849834405
solcap_snp_sl_40309	1849834406
solcap_snp_sl_100942	1849834407
solcap_snp_sl_100418	1849834408
solcap_snp_sl_100417	1849834409
solcap_snp_sl_40364	1849834410
solcap_snp_sl_40366	1849834411
solcap_snp_sl_40410	1849834412
solcap_snp_sl_26866	1849834413
solcap_snp_sl_26867	1849834414
solcap_snp_sl_40466	1849834415
solcap_snp_sl_40488	1849834416
solcap_snp_sl_40498	1849834417
solcap_snp_sl_40527	1849834418
solcap_snp_sl_26879	1849834419
solcap_snp_sl_40571	1849834420
solcap_snp_sl_100186	1849834421
solcap_snp_sl_40586	1849834422
solcap_snp_sl_40595	1849834423
solcap_snp_sl_100427	1849834424
solcap_snp_sl_100768	1849834425
solcap_snp_sl_36725	1849834426
solcap_snp_sl_100544	1849834427
solcap_snp_sl_100545	1849834428
solcap_snp_sl_68771	1849834429
solcap_snp_sl_42259	1849834430
solcap_snp_sl_42255	1849834431
solcap_snp_sl_54525	1849834432
solcap_snp_sl_54535	1849834433
solcap_snp_sl_54547	1849834434
solcap_snp_sl_100728	1849834435
solcap_snp_sl_100396	1849834436
solcap_snp_sl_54581	1849834437
solcap_snp_sl_54589	1849834438
solcap_snp_sl_100065	1849834439
solcap_snp_sl_31775	1849834440
solcap_snp_sl_31777	1849834441
solcap_snp_sl_54622	1849834442
solcap_snp_sl_100569	1849834443
solcap_snp_sl_31778	1849834444
solcap_snp_sl_100568	1849834445
solcap_snp_sl_6718	1849834446
solcap_snp_sl_54631	1849834447
solcap_snp_sl_100101	1849834448
solcap_snp_sl_6721	1849834449
solcap_snp_sl_54669	1849834450
solcap_snp_sl_14323	1849834451
solcap_snp_sl_19481	1849834452
solcap_snp_sl_54685	1849834453
solcap_snp_sl_54697	1849834454
solcap_snp_sl_54704	1849834455
solcap_snp_sl_100136	1849834456
solcap_snp_sl_100168	1849834457
solcap_snp_sl_54730	1849834458
solcap_snp_sl_54731	1849834459
solcap_snp_sl_54732	1849834460
solcap_snp_sl_100438	1849834461
solcap_snp_sl_54758	1849834462
solcap_snp_sl_54783	1849834463
solcap_snp_sl_100701	1849834464
solcap_snp_sl_54809	1849834465
solcap_snp_sl_54854	1849834466
solcap_snp_sl_54883	1849834467
solcap_snp_sl_48338	1849834468
solcap_snp_sl_48336	1849834469
solcap_snp_sl_100070	1849834470
solcap_snp_sl_13404	1849834471
solcap_snp_sl_29388	1849834472
solcap_snp_sl_48274	1849834473
solcap_snp_sl_13402	1849834474
solcap_snp_sl_13401	1849834475
solcap_snp_sl_13399	1849834476
solcap_snp_sl_13398	1849834477
solcap_snp_sl_100892	1849834478
solcap_snp_sl_48255	1849834479
solcap_snp_sl_48243	1849834480
solcap_snp_sl_48237	1849834481
solcap_snp_sl_4283	1849834482
solcap_snp_sl_48209	1849834483
solcap_snp_sl_48181	1849834484
solcap_snp_sl_48179	1849834485
solcap_snp_sl_100899	1849834486
solcap_snp_sl_48151	1849834487
solcap_snp_sl_48133	1849834488
solcap_snp_sl_48121	1849834489
solcap_snp_sl_48117	1849834490
solcap_snp_sl_48115	1849834491
solcap_snp_sl_100500	1849834492
solcap_snp_sl_100116	1849834493
solcap_snp_sl_48097	1849834494
solcap_snp_sl_48077	1849834495
solcap_snp_sl_48043	1849834496
solcap_snp_sl_50683	1849834497
solcap_snp_sl_53877	1849834498
solcap_snp_sl_53871	1849834499
solcap_snp_sl_53870	1849834500
solcap_snp_sl_100283	1849834501
solcap_snp_sl_53864	1849834502
solcap_snp_sl_53862	1849834503
solcap_snp_sl_100729	1849834504
solcap_snp_sl_100361	1849834505
solcap_snp_sl_53846	1849834506
solcap_snp_sl_53812	1849834507
solcap_snp_sl_53749	1849834508
solcap_snp_sl_53743	1849834509
solcap_snp_sl_100374	1849834510
solcap_snp_sl_53721	1849834511
solcap_snp_sl_53692	1849834512
solcap_snp_sl_53671	1849834513
solcap_snp_sl_53654	1849834514
solcap_snp_sl_53630	1849834515
solcap_snp_sl_53612	1849834516
solcap_snp_sl_70010	1849834517
solcap_snp_sl_11805	1849834518
solcap_snp_sl_11804	1849834519
solcap_snp_sl_11803	1849834520
solcap_snp_sl_11802	1849834521
solcap_snp_sl_36890	1849834522
solcap_snp_sl_70009	1849834523
solcap_snp_sl_11798	1849834524
solcap_snp_sl_11797	1849834525
solcap_snp_sl_11795	1849834526
solcap_snp_sl_944	1849834527
solcap_snp_sl_945	1849834528
solcap_snp_sl_2037	1849834529
solcap_snp_sl_2036	1849834530
solcap_snp_sl_2031	1849834531
solcap_snp_sl_2030	1849834532
solcap_snp_sl_2029	1849834533
solcap_snp_sl_2028	1849834534
solcap_snp_sl_2027	1849834535
solcap_snp_sl_56930	1849834536
solcap_snp_sl_7396	1849834537
solcap_snp_sl_7398	1849834538
solcap_snp_sl_101027	1849834539
solcap_snp_sl_100126	1849834540
solcap_snp_sl_100125	1849834541
solcap_snp_sl_101036	1849834542
solcap_snp_sl_19822	1849834543
solcap_snp_sl_56940	1849834544
solcap_snp_sl_7408	1849834545
solcap_snp_sl_56941	1849834546
solcap_snp_sl_7409	1849834547
solcap_snp_sl_56942	1849834548
solcap_snp_sl_56943	1849834549
solcap_snp_sl_7410	1849834550
solcap_snp_sl_44550	1849834551
solcap_snp_sl_28320	1849834552
solcap_snp_sl_2559	1849834553
solcap_snp_sl_17448	1849834554
solcap_snp_sl_2561	1849834555
solcap_snp_sl_2562	1849834556
solcap_snp_sl_2563	1849834557
solcap_snp_sl_2564	1849834558
solcap_snp_sl_2565	1849834559
solcap_snp_sl_2566	1849834560
solcap_snp_sl_2570	1849834561
solcap_snp_sl_2571	1849834562
solcap_snp_sl_2572	1849834563
solcap_snp_sl_2573	1849834564
solcap_snp_sl_44555	1849834565
solcap_snp_sl_2575	1849834566
solcap_snp_sl_44556	1849834567
solcap_snp_sl_2580	1849834568
solcap_snp_sl_2590	1849834569
solcap_snp_sl_2591	1849834570
solcap_snp_sl_2592	1849834571
solcap_snp_sl_28328	1849834572
solcap_snp_sl_28329	1849834573
solcap_snp_sl_28335	1849834574
solcap_snp_sl_28337	1849834575
solcap_snp_sl_28338	1849834576
solcap_snp_sl_44564	1849834577
solcap_snp_sl_2600	1849834578
solcap_snp_sl_2603	1849834579
solcap_snp_sl_28340	1849834580
solcap_snp_sl_2604	1849834581
solcap_snp_sl_28343	1849834582
solcap_snp_sl_2606	1849834583
solcap_snp_sl_2607	1849834584
solcap_snp_sl_6260	1849834585
solcap_snp_sl_6259	1849834586
solcap_snp_sl_6255	1849834587
solcap_snp_sl_6253	1849834588
solcap_snp_sl_6249	1849834589
solcap_snp_sl_6247	1849834590
solcap_snp_sl_31198	1849834591
solcap_snp_sl_31196	1849834592
solcap_snp_sl_6240	1849834593
solcap_snp_sl_6239	1849834594
solcap_snp_sl_6238	1849834595
solcap_snp_sl_31193	1849834596
solcap_snp_sl_31192	1849834597
solcap_snp_sl_31191	1849834598
solcap_snp_sl_31190	1849834599
solcap_snp_sl_31189	1849834600
solcap_snp_sl_6233	1849834601
solcap_snp_sl_6232	1849834602
solcap_snp_sl_53126	1849834603
solcap_snp_sl_6229	1849834604
solcap_snp_sl_6228	1849834605
solcap_snp_sl_6227	1849834606
solcap_snp_sl_6226	1849834607
solcap_snp_sl_31184	1849834608
solcap_snp_sl_6221	1849834609
solcap_snp_sl_31179	1849834610
solcap_snp_sl_6206	1849834611
solcap_snp_sl_6203	1849834612
solcap_snp_sl_6202	1849834613
solcap_snp_sl_6201	1849834614
solcap_snp_sl_6199	1849834615
solcap_snp_sl_6196	1849834616
solcap_snp_sl_6195	1849834617
solcap_snp_sl_6194	1849834618
solcap_snp_sl_31177	1849834619
solcap_snp_sl_6192	1849834620
solcap_snp_sl_6190	1849834621
solcap_snp_sl_6189	1849834622
solcap_snp_sl_6186	1849834623
solcap_snp_sl_6185	1849834624
solcap_snp_sl_6184	1849834625
solcap_snp_sl_6183	1849834626
solcap_snp_sl_53120	1849834627
solcap_snp_sl_6180	1849834628
solcap_snp_sl_6177	1849834629
solcap_snp_sl_6176	1849834630
solcap_snp_sl_26911	1849834631
solcap_snp_sl_1379	1849834632
solcap_snp_sl_1380	1849834633
solcap_snp_sl_40819	1849834634
solcap_snp_sl_1381	1849834635
solcap_snp_sl_1382	1849834636
solcap_snp_sl_1383	1849834637
solcap_snp_sl_1384	1849834638
solcap_snp_sl_1385	1849834639
solcap_snp_sl_1386	1849834640
solcap_snp_sl_40820	1849834641
solcap_snp_sl_40823	1849834642
solcap_snp_sl_5885	1849834643
solcap_snp_sl_31002	1849834644
solcap_snp_sl_52609	1849834645
solcap_snp_sl_52608	1849834646
solcap_snp_sl_5884	1849834647
solcap_snp_sl_5883	1849834648
solcap_snp_sl_5882	1849834649
solcap_snp_sl_5881	1849834650
solcap_snp_sl_5879	1849834651
solcap_snp_sl_5875	1849834652
solcap_snp_sl_5872	1849834653
solcap_snp_sl_5871	1849834654
solcap_snp_sl_69276	1849834655
solcap_snp_sl_11572	1849834656
solcap_snp_sl_69274	1849834657
solcap_snp_sl_11569	1849834658
solcap_snp_sl_32184	1849834659
solcap_snp_sl_32181	1849834660
solcap_snp_sl_7418	1849834661
solcap_snp_sl_7416	1849834662
solcap_snp_sl_56944	1849834663
solcap_snp_sl_32178	1849834664
solcap_snp_sl_7413	1849834665
solcap_snp_sl_5308	1849834666
solcap_snp_sl_100673	1849834667
solcap_snp_sl_30414	1849834668
solcap_snp_sl_5306	1849834669
solcap_snp_sl_30413	1849834670
solcap_snp_sl_30412	1849834671
solcap_snp_sl_51537	1849834672
solcap_snp_sl_5305	1849834673
solcap_snp_sl_5304	1849834674
solcap_snp_sl_5303	1849834675
solcap_snp_sl_5301	1849834676
solcap_snp_sl_5300	1849834677
solcap_snp_sl_5299	1849834678
solcap_snp_sl_30409	1849834679
solcap_snp_sl_30408	1849834680
solcap_snp_sl_5293	1849834681
solcap_snp_sl_30405	1849834682
solcap_snp_sl_5287	1849834683
solcap_snp_sl_30403	1849834684
solcap_snp_sl_5285	1849834685
solcap_snp_sl_5284	1849834686
solcap_snp_sl_5283	1849834687
solcap_snp_sl_5280	1849834688
solcap_snp_sl_5277	1849834689
solcap_snp_sl_5276	1849834690
solcap_snp_sl_30399	1849834691
solcap_snp_sl_30397	1849834692
solcap_snp_sl_51535	1849834693
solcap_snp_sl_5270	1849834694
solcap_snp_sl_5269	1849834695
solcap_snp_sl_5268	1849834696
solcap_snp_sl_13842	1849834697
solcap_snp_sl_51532	1849834698
solcap_snp_sl_51531	1849834699
solcap_snp_sl_5266	1849834700
solcap_snp_sl_5263	1849834701
solcap_snp_sl_5262	1849834702
solcap_snp_sl_101010	1849834703
solcap_snp_sl_5261	1849834704
solcap_snp_sl_5260	1849834705
solcap_snp_sl_5257	1849834706
solcap_snp_sl_5256	1849834707
solcap_snp_sl_5251	1849834708
solcap_snp_sl_1393	1849834709
solcap_snp_sl_26935	1849834710
solcap_snp_sl_1391	1849834711
solcap_snp_sl_12647	1849834712
solcap_snp_sl_1390	1849834713
solcap_snp_sl_1389	1849834714
solcap_snp_sl_1388	1849834715
solcap_snp_sl_26928	1849834716
solcap_snp_sl_26923	1849834717
solcap_snp_sl_30473	1849834718
solcap_snp_sl_30479	1849834719
solcap_snp_sl_30482	1849834720
solcap_snp_sl_56955	1849834721
solcap_snp_sl_32196	1849834722
solcap_snp_sl_25966	1849834723
solcap_snp_sl_25974	1849834724
solcap_snp_sl_100472	1849834725
solcap_snp_sl_100471	1849834726
solcap_snp_sl_25987	1849834727
solcap_snp_sl_100945	1849834728
solcap_snp_sl_26013	1849834729
solcap_snp_sl_26022	1849834730
solcap_snp_sl_100675	1849834731
solcap_snp_sl_26050	1849834732
solcap_snp_sl_26072	1849834733
solcap_snp_sl_26094	1849834734
solcap_snp_sl_26109	1849834735
solcap_snp_sl_26124	1849834736
solcap_snp_sl_12372	1849834737
solcap_snp_sl_38456	1849834738
solcap_snp_sl_26129	1849834739
solcap_snp_sl_26132	1849834740
solcap_snp_sl_38457	1849834741
solcap_snp_sl_26134	1849834742
solcap_snp_sl_26136	1849834743
solcap_snp_sl_100390	1849834744
solcap_snp_sl_26147	1849834745
solcap_snp_sl_26158	1849834746
solcap_snp_sl_26168	1849834747
solcap_snp_sl_36312	1849834748
solcap_snp_sl_22259	1849834749
solcap_snp_sl_67542	1849834750
solcap_snp_sl_36484	1849834751
solcap_snp_sl_36448	1849834752
solcap_snp_sl_15709	1849834753
solcap_snp_sl_15707	1849834754
solcap_snp_sl_36443	1849834755
solcap_snp_sl_15706	1849834756
solcap_snp_sl_36441	1849834757
solcap_snp_sl_100681	1849834758
solcap_snp_sl_67520	1849834759
solcap_snp_sl_36420	1849834760
solcap_snp_sl_36419	1849834761
solcap_snp_sl_36400	1849834762
solcap_snp_sl_15701	1849834763
solcap_snp_sl_15699	1849834764
solcap_snp_sl_15698	1849834765
solcap_snp_sl_15697	1849834766
solcap_snp_sl_15696	1849834767
solcap_snp_sl_15693	1849834768
solcap_snp_sl_15690	1849834769
solcap_snp_sl_100354	1849834770
solcap_snp_sl_36384	1849834771
solcap_snp_sl_21955	1849834772
solcap_snp_sl_67508	1849834773
solcap_snp_sl_36373	1849834774
solcap_snp_sl_100795	1849834775
solcap_snp_sl_100647	1849834776
solcap_snp_sl_8384	1849834777
solcap_snp_sl_8386	1849834778
solcap_snp_sl_20322	1849834779
solcap_snp_sl_8388	1849834780
solcap_snp_sl_8389	1849834781
solcap_snp_sl_8393	1849834782
solcap_snp_sl_33199	1849834783
solcap_snp_sl_8397	1849834784
solcap_snp_sl_33205	1849834785
solcap_snp_sl_20325	1849834786
solcap_snp_sl_8402	1849834787
solcap_snp_sl_33223	1849834788
solcap_snp_sl_8405	1849834789
solcap_snp_sl_8408	1849834790
solcap_snp_sl_8409	1849834791
solcap_snp_sl_100848	1849834792
solcap_snp_sl_8421	1849834793
solcap_snp_sl_33242	1849834794
solcap_snp_sl_8423	1849834795
solcap_snp_sl_8426	1849834796
solcap_snp_sl_20340	1849834797
solcap_snp_sl_20344	1849834798
solcap_snp_sl_33255	1849834799
solcap_snp_sl_24721	1849834800
solcap_snp_sl_14946	1849834801
solcap_snp_sl_20358	1849834802
solcap_snp_sl_20361	1849834803
solcap_snp_sl_8439	1849834804
solcap_snp_sl_8440	1849834805
solcap_snp_sl_8441	1849834806
solcap_snp_sl_33302	1849834807
solcap_snp_sl_100577	1849834808
solcap_snp_sl_100578	1849834809
solcap_snp_sl_100670	1849834810
solcap_snp_sl_100599	1849834811
solcap_snp_sl_33330	1849834812
solcap_snp_sl_33334	1849834813
solcap_snp_sl_33337	1849834814
solcap_snp_sl_14951	1849834815
solcap_snp_sl_59581	1849834816
solcap_snp_sl_100311	1849834817
solcap_snp_sl_33416	1849834818
solcap_snp_sl_33432	1849834819
solcap_snp_sl_8464	1849834820
solcap_snp_sl_33459	1849834821
solcap_snp_sl_100738	1849834822
solcap_snp_sl_33469	1849834823
solcap_snp_sl_33474	1849834824
solcap_snp_sl_59619	1849834825
solcap_snp_sl_100809	1849834826
solcap_snp_sl_33519	1849834827
solcap_snp_sl_33524	1849834828
solcap_snp_sl_100235	1849834829
solcap_snp_sl_33547	1849834830
solcap_snp_sl_33558	1849834831
solcap_snp_sl_33579	1849834832
solcap_snp_sl_8505	1849834833
solcap_snp_sl_8510	1849834834
solcap_snp_sl_59647	1849834835
solcap_snp_sl_33595	1849834836
solcap_snp_sl_100784	1849834837
solcap_snp_sl_8512	1849834838
solcap_snp_sl_8514	1849834839
solcap_snp_sl_33611	1849834840
solcap_snp_sl_33624	1849834841
solcap_snp_sl_33633	1849834842
solcap_snp_sl_8524	1849834843
solcap_snp_sl_33636	1849834844
solcap_snp_sl_100097	1849834845
solcap_snp_sl_100096	1849834846
solcap_snp_sl_10569	1849834847
solcap_snp_sl_36037	1849834848
solcap_snp_sl_10567	1849834849
solcap_snp_sl_10564	1849834850
solcap_snp_sl_36017	1849834851
solcap_snp_sl_10563	1849834852
solcap_snp_sl_10557	1849834853
solcap_snp_sl_36004	1849834854
solcap_snp_sl_10552	1849834855
solcap_snp_sl_66052	1849834856
solcap_snp_sl_100111	1849834857
solcap_snp_sl_100027	1849834858
solcap_snp_sl_100028	1849834859
solcap_snp_sl_100029	1849834860
solcap_snp_sl_100026	1849834861
solcap_snp_sl_100090	1849834862
solcap_snp_sl_35973	1849834863
solcap_snp_sl_10534	1849834864
solcap_snp_sl_10533	1849834865
solcap_snp_sl_10531	1849834866
solcap_snp_sl_10530	1849834867
solcap_snp_sl_35968	1849834868
solcap_snp_sl_35967	1849834869
solcap_snp_sl_35964	1849834870
solcap_snp_sl_35963	1849834871
solcap_snp_sl_10528	1849834872
solcap_snp_sl_35956	1849834873
solcap_snp_sl_35955	1849834874
solcap_snp_sl_35954	1849834875
solcap_snp_sl_10516	1849834876
solcap_snp_sl_35948	1849834877
solcap_snp_sl_35943	1849834878
solcap_snp_sl_35911	1849834879
solcap_snp_sl_10513	1849834880
solcap_snp_sl_35868	1849834881
solcap_snp_sl_100769	1849834882
solcap_snp_sl_35846	1849834883
solcap_snp_sl_35845	1849834884
solcap_snp_sl_35844	1849834885
solcap_snp_sl_21744	1849834886
solcap_snp_sl_35821	1849834887
solcap_snp_sl_100442	1849834888
solcap_snp_sl_25485	1849834889
solcap_snp_sl_25482	1849834890
solcap_snp_sl_25481	1849834891
solcap_snp_sl_25477	1849834892
solcap_snp_sl_25475	1849834893
solcap_snp_sl_25473	1849834894
solcap_snp_sl_25472	1849834895
solcap_snp_sl_25470	1849834896
solcap_snp_sl_35802	1849834897
solcap_snp_sl_35798	1849834898
solcap_snp_sl_25469	1849834899
solcap_snp_sl_35797	1849834900
solcap_snp_sl_25463	1849834901
solcap_snp_sl_25460	1849834902
solcap_snp_sl_25454	1849834903
solcap_snp_sl_25453	1849834904
solcap_snp_sl_35791	1849834905
solcap_snp_sl_25449	1849834906
solcap_snp_sl_25448	1849834907
solcap_snp_sl_25444	1849834908
solcap_snp_sl_25443	1849834909
solcap_snp_sl_25442	1849834910
solcap_snp_sl_25441	1849834911
solcap_snp_sl_25440	1849834912
solcap_snp_sl_25439	1849834913
solcap_snp_sl_25438	1849834914
solcap_snp_sl_35789	1849834915
solcap_snp_sl_25433	1849834916
solcap_snp_sl_35787	1849834917
solcap_snp_sl_25432	1849834918
solcap_snp_sl_25431	1849834919
solcap_snp_sl_35784	1849834920
solcap_snp_sl_25429	1849834921
solcap_snp_sl_25428	1849834922
solcap_snp_sl_35780	1849834923
solcap_snp_sl_35779	1849834924
solcap_snp_sl_35778	1849834925
solcap_snp_sl_35777	1849834926
solcap_snp_sl_101071	1849834927
solcap_snp_sl_35776	1849834928
solcap_snp_sl_35774	1849834929
solcap_snp_sl_25427	1849834930
solcap_snp_sl_25422	1849834931
solcap_snp_sl_25421	1849834932
solcap_snp_sl_65977	1849834933
solcap_snp_sl_65976	1849834934
solcap_snp_sl_35771	1849834935
solcap_snp_sl_65975	1849834936
solcap_snp_sl_25420	1849834937
solcap_snp_sl_25418	1849834938
solcap_snp_sl_15574	1849834939
solcap_snp_sl_25417	1849834940
solcap_snp_sl_25415	1849834941
solcap_snp_sl_35770	1849834942
solcap_snp_sl_100721	1849834943
solcap_snp_sl_25414	1849834944
solcap_snp_sl_35764	1849834945
solcap_snp_sl_100318	1849834946
solcap_snp_sl_100319	1849834947
solcap_snp_sl_25409	1849834948
solcap_snp_sl_25408	1849834949
solcap_snp_sl_25406	1849834950
solcap_snp_sl_25405	1849834951
solcap_snp_sl_25403	1849834952
solcap_snp_sl_25402	1849834953
solcap_snp_sl_25401	1849834954
solcap_snp_sl_35759	1849834955
solcap_snp_sl_35758	1849834956
solcap_snp_sl_101034	1849834957
solcap_snp_sl_35757	1849834958
solcap_snp_sl_100811	1849834959
solcap_snp_sl_35755	1849834960
solcap_snp_sl_25398	1849834961
solcap_snp_sl_35754	1849834962
solcap_snp_sl_35753	1849834963
solcap_snp_sl_35752	1849834964
solcap_snp_sl_100918	1849834965
solcap_snp_sl_49304	1849834966
solcap_snp_sl_23849	1849834967
solcap_snp_sl_29517	1849834968
solcap_snp_sl_23850	1849834969
solcap_snp_sl_13513	1849834970
solcap_snp_sl_13514	1849834971
solcap_snp_sl_13515	1849834972
solcap_snp_sl_13516	1849834973
solcap_snp_sl_13517	1849834974
solcap_snp_sl_13518	1849834975
solcap_snp_sl_13519	1849834976
solcap_snp_sl_23851	1849834977
solcap_snp_sl_29518	1849834978
solcap_snp_sl_13523	1849834979
solcap_snp_sl_13526	1849834980
solcap_snp_sl_13527	1849834981
solcap_snp_sl_13528	1849834982
solcap_snp_sl_13529	1849834983
solcap_snp_sl_13530	1849834984
solcap_snp_sl_13531	1849834985
solcap_snp_sl_13534	1849834986
solcap_snp_sl_29520	1849834987
solcap_snp_sl_13544	1849834988
solcap_snp_sl_13545	1849834989
solcap_snp_sl_29521	1849834990
solcap_snp_sl_13546	1849834991
solcap_snp_sl_29522	1849834992
solcap_snp_sl_29523	1849834993
solcap_snp_sl_13549	1849834994
solcap_snp_sl_13550	1849834995
solcap_snp_sl_13552	1849834996
solcap_snp_sl_23856	1849834997
solcap_snp_sl_29524	1849834998
solcap_snp_sl_23857	1849834999
solcap_snp_sl_13554	1849835000
solcap_snp_sl_13555	1849835001
solcap_snp_sl_13556	1849835002
solcap_snp_sl_13557	1849835003
solcap_snp_sl_13558	1849835004
solcap_snp_sl_13559	1849835005
solcap_snp_sl_29526	1849835006
solcap_snp_sl_100690	1849835007
solcap_snp_sl_29527	1849835008
solcap_snp_sl_49311	1849835009
solcap_snp_sl_29528	1849835010
solcap_snp_sl_13561	1849835011
solcap_snp_sl_13566	1849835012
solcap_snp_sl_49312	1849835013
solcap_snp_sl_13567	1849835014
solcap_snp_sl_13568	1849835015
solcap_snp_sl_29531	1849835016
solcap_snp_sl_101061	1849835017
solcap_snp_sl_13569	1849835018
solcap_snp_sl_13574	1849835019
solcap_snp_sl_13576	1849835020
solcap_snp_sl_23861	1849835021
solcap_snp_sl_13578	1849835022
solcap_snp_sl_13579	1849835023
solcap_snp_sl_13580	1849835024
solcap_snp_sl_13581	1849835025
solcap_snp_sl_49318	1849835026
solcap_snp_sl_13582	1849835027
solcap_snp_sl_13584	1849835028
solcap_snp_sl_13586	1849835029
solcap_snp_sl_100719	1849835030
solcap_snp_sl_100718	1849835031
solcap_snp_sl_4573	1849835032
solcap_snp_sl_13589	1849835033
solcap_snp_sl_13590	1849835034
solcap_snp_sl_13593	1849835035
solcap_snp_sl_13594	1849835036
solcap_snp_sl_100117	1849835037
solcap_snp_sl_100118	1849835038
solcap_snp_sl_13595	1849835039
solcap_snp_sl_13596	1849835040
solcap_snp_sl_13597	1849835041
solcap_snp_sl_13599	1849835042
solcap_snp_sl_13600	1849835043
solcap_snp_sl_13603	1849835044
solcap_snp_sl_29538	1849835045
solcap_snp_sl_13604	1849835046
solcap_snp_sl_13605	1849835047
solcap_snp_sl_13606	1849835048
solcap_snp_sl_29540	1849835049
solcap_snp_sl_29541	1849835050
solcap_snp_sl_49322	1849835051
solcap_snp_sl_23863	1849835052
solcap_snp_sl_29543	1849835053
solcap_snp_sl_29545	1849835054
solcap_snp_sl_29546	1849835055
solcap_snp_sl_4578	1849835056
solcap_snp_sl_13611	1849835057
solcap_snp_sl_13612	1849835058
solcap_snp_sl_13616	1849835059
solcap_snp_sl_13617	1849835060
solcap_snp_sl_13618	1849835061
solcap_snp_sl_13619	1849835062
solcap_snp_sl_29547	1849835063
solcap_snp_sl_13621	1849835064
solcap_snp_sl_13622	1849835065
solcap_snp_sl_13623	1849835066
solcap_snp_sl_13625	1849835067
solcap_snp_sl_13627	1849835068
solcap_snp_sl_29548	1849835069
solcap_snp_sl_13630	1849835070
solcap_snp_sl_13631	1849835071
solcap_snp_sl_29549	1849835072
solcap_snp_sl_13632	1849835073
solcap_snp_sl_13633	1849835074
solcap_snp_sl_13634	1849835075
solcap_snp_sl_13635	1849835076
solcap_snp_sl_13636	1849835077
solcap_snp_sl_13638	1849835078
solcap_snp_sl_49326	1849835079
solcap_snp_sl_49327	1849835080
solcap_snp_sl_29565	1849835081
solcap_snp_sl_29567	1849835082
solcap_snp_sl_100017	1849835083
solcap_snp_sl_100015	1849835084
solcap_snp_sl_29602	1849835085
solcap_snp_sl_100831	1849835086
solcap_snp_sl_100730	1849835087
solcap_snp_sl_29627	1849835088
solcap_snp_sl_29658	1849835089
solcap_snp_sl_100147	1849835090
solcap_snp_sl_101064	1849835091
solcap_snp_sl_23882	1849835092
solcap_snp_sl_100378	1849835093
solcap_snp_sl_29710	1849835094
solcap_snp_sl_29720	1849835095
solcap_snp_sl_23883	1849835096
solcap_snp_sl_23884	1849835097
solcap_snp_sl_29749	1849835098
solcap_snp_sl_29766	1849835099
solcap_snp_sl_29779	1849835100
solcap_snp_sl_100452	1849835101
solcap_snp_sl_100451	1849835102
solcap_snp_sl_29785	1849835103
solcap_snp_sl_100924	1849835104
solcap_snp_sl_100923	1849835105
solcap_snp_sl_29789	1849835106
solcap_snp_sl_100895	1849835107
solcap_snp_sl_29814	1849835108
solcap_snp_sl_29826	1849835109
solcap_snp_sl_29840	1849835110
solcap_snp_sl_18397	1849835111
solcap_snp_sl_18398	1849835112
solcap_snp_sl_18399	1849835113
solcap_snp_sl_18400	1849835114
solcap_snp_sl_49428	1849835115
solcap_snp_sl_18401	1849835116
solcap_snp_sl_100629	1849835117
solcap_snp_sl_100254	1849835118
solcap_snp_sl_100211	1849835119
solcap_snp_sl_49443	1849835120
solcap_snp_sl_49458	1849835121
solcap_snp_sl_100909	1849835122
solcap_snp_sl_18419	1849835123
solcap_snp_sl_18420	1849835124
solcap_snp_sl_49480	1849835125
solcap_snp_sl_18421	1849835126
solcap_snp_sl_49490	1849835127
solcap_snp_sl_100727	1849835128
solcap_snp_sl_49497	1849835129
solcap_snp_sl_49500	1849835130
solcap_snp_sl_49505	1849835131
solcap_snp_sl_49507	1849835132
solcap_snp_sl_49517	1849835133
solcap_snp_sl_18432	1849835134
solcap_snp_sl_18433	1849835135
solcap_snp_sl_49535	1849835136
solcap_snp_sl_100628	1849835137
solcap_snp_sl_100736	1849835138
solcap_snp_sl_100519	1849835139
solcap_snp_sl_18441	1849835140
solcap_snp_sl_18442	1849835141
solcap_snp_sl_18443	1849835142
solcap_snp_sl_18444	1849835143
solcap_snp_sl_18445	1849835144
solcap_snp_sl_18446	1849835145
solcap_snp_sl_49576	1849835146
solcap_snp_sl_18447	1849835147
solcap_snp_sl_18448	1849835148
solcap_snp_sl_18449	1849835149
solcap_snp_sl_18450	1849835150
solcap_snp_sl_18451	1849835151
solcap_snp_sl_18452	1849835152
solcap_snp_sl_18453	1849835153
solcap_snp_sl_18455	1849835154
solcap_snp_sl_49579	1849835155
solcap_snp_sl_49586	1849835156
solcap_snp_sl_100814	1849835157
solcap_snp_sl_100815	1849835158
solcap_snp_sl_100816	1849835159
solcap_snp_sl_100817	1849835160
solcap_snp_sl_100818	1849835161
solcap_snp_sl_49606	1849835162
solcap_snp_sl_100140	1849835163
solcap_snp_sl_100654	1849835164
solcap_snp_sl_100655	1849835165
solcap_snp_sl_49613	1849835166
solcap_snp_sl_49645	1849835167
solcap_snp_sl_100355	1849835168
solcap_snp_sl_49661	1849835169
solcap_snp_sl_49664	1849835170
solcap_snp_sl_23909	1849835171
solcap_snp_sl_49669	1849835172
solcap_snp_sl_100207	1849835173
solcap_snp_sl_100206	1849835174
solcap_snp_sl_49679	1849835175
solcap_snp_sl_100345	1849835176
solcap_snp_sl_29869	1849835177
solcap_snp_sl_49726	1849835178
solcap_snp_sl_100296	1849835179
solcap_snp_sl_49752	1849835180
solcap_snp_sl_100429	1849835181
solcap_snp_sl_49767	1849835182
solcap_snp_sl_100292	1849835183
solcap_snp_sl_49786	1849835184
solcap_snp_sl_100921	1849835185
solcap_snp_sl_100184	1849835186
solcap_snp_sl_49803	1849835187
solcap_snp_sl_100558	1849835188
solcap_snp_sl_100559	1849835189
solcap_snp_sl_29887	1849835190
solcap_snp_sl_29891	1849835191
solcap_snp_sl_23925	1849835192
solcap_snp_sl_100835	1849835193
solcap_snp_sl_100834	1849835194
solcap_snp_sl_100929	1849835195
solcap_snp_sl_100928	1849835196
solcap_snp_sl_100927	1849835197
solcap_snp_sl_100449	1849835198
solcap_snp_sl_49909	1849835199
solcap_snp_sl_100267	1849835200
solcap_snp_sl_49921	1849835201
solcap_snp_sl_49928	1849835202
solcap_snp_sl_101041	1849835203
solcap_snp_sl_100078	1849835204
solcap_snp_sl_49964	1849835205
solcap_snp_sl_49965	1849835206
solcap_snp_sl_4829	1849835207
solcap_snp_sl_100932	1849835208
solcap_snp_sl_18519	1849835209
solcap_snp_sl_49988	1849835210
solcap_snp_sl_4831	1849835211
solcap_snp_sl_49989	1849835212
solcap_snp_sl_49990	1849835213
solcap_snp_sl_100836	1849835214
solcap_snp_sl_49992	1849835215
solcap_snp_sl_100837	1849835216
solcap_snp_sl_100839	1849835217
solcap_snp_sl_100840	1849835218
solcap_snp_sl_100841	1849835219
solcap_snp_sl_100842	1849835220
solcap_snp_sl_49996	1849835221
solcap_snp_sl_50004	1849835222
solcap_snp_sl_4842	1849835223
solcap_snp_sl_100172	1849835224
solcap_snp_sl_50012	1849835225
solcap_snp_sl_17161	1849835226
solcap_snp_sl_42699	1849835227
solcap_snp_sl_100646	1849835228
solcap_snp_sl_42692	1849835229
solcap_snp_sl_42681	1849835230
solcap_snp_sl_42678	1849835231
solcap_snp_sl_100794	1849835232
solcap_snp_sl_42639	1849835233
solcap_snp_sl_100536	1849835234
solcap_snp_sl_42625	1849835235
solcap_snp_sl_100748	1849835236
solcap_snp_sl_100740	1849835237
solcap_snp_sl_100782	1849835238
solcap_snp_sl_100781	1849835239
solcap_snp_sl_100780	1849835240
solcap_snp_sl_100411	1849835241
solcap_snp_sl_100410	1849835242
solcap_snp_sl_100705	1849835243
solcap_snp_sl_100180	1849835244
solcap_snp_sl_42537	1849835245
solcap_snp_sl_42518	1849835246
solcap_snp_sl_100948	1849835247
solcap_snp_sl_100653	1849835248
solcap_snp_sl_42471	1849835249
solcap_snp_sl_17138	1849835250
solcap_snp_sl_42464	1849835251
solcap_snp_sl_42463	1849835252
solcap_snp_sl_42458	1849835253
solcap_snp_sl_42453	1849835254
solcap_snp_sl_42441	1849835255
solcap_snp_sl_100475	1849835256
solcap_snp_sl_42411	1849835257
solcap_snp_sl_12841	1849835258
solcap_snp_sl_42383	1849835259
solcap_snp_sl_42346	1849835260
solcap_snp_sl_42334	1849835261
solcap_snp_sl_100883	1849835262
solcap_snp_sl_100884	1849835263
solcap_snp_sl_100933	1849835264
solcap_snp_sl_100934	1849835265
solcap_snp_sl_100935	1849835266
solcap_snp_sl_100936	1849835267
solcap_snp_sl_42324	1849835268
solcap_snp_sl_100173	1849835269
solcap_snp_sl_42301	1849835270
solcap_snp_sl_50166	1849835271
solcap_snp_sl_100256	1849835272
solcap_snp_sl_29920	1849835273
solcap_snp_sl_50126	1849835274
solcap_snp_sl_29918	1849835275
solcap_snp_sl_100185	1849835276
solcap_snp_sl_29914	1849835277
solcap_snp_sl_50066	1849835278
solcap_snp_sl_50060	1849835279
solcap_snp_sl_50058	1849835280
solcap_snp_sl_29911	1849835281
solcap_snp_sl_50055	1849835282
solcap_snp_sl_29905	1849835283
solcap_snp_sl_100151	1849835284
solcap_snp_sl_101072	1849835285
solcap_snp_sl_50024	1849835286
solcap_snp_sl_36297	1849835287
solcap_snp_sl_36294	1849835288
solcap_snp_sl_67389	1849835289
solcap_snp_sl_67361	1849835290
solcap_snp_sl_36287	1849835291
solcap_snp_sl_100914	1849835292
solcap_snp_sl_10796	1849835293
solcap_snp_sl_67311	1849835294
solcap_snp_sl_100786	1849835295
solcap_snp_sl_36274	1849835296
solcap_snp_sl_36273	1849835297
solcap_snp_sl_36271	1849835298
solcap_snp_sl_67234	1849835299
solcap_snp_sl_36265	1849835300
solcap_snp_sl_36264	1849835301
solcap_snp_sl_67198	1849835302
solcap_snp_sl_67184	1849835303
solcap_snp_sl_67183	1849835304
solcap_snp_sl_36259	1849835305
solcap_snp_sl_36258	1849835306
solcap_snp_sl_67138	1849835307
solcap_snp_sl_36253	1849835308
solcap_snp_sl_67119	1849835309
solcap_snp_sl_67117	1849835310
solcap_snp_sl_36245	1849835311
solcap_snp_sl_36243	1849835312
solcap_snp_sl_10759	1849835313
solcap_snp_sl_100606	1849835314
solcap_snp_sl_36241	1849835315
solcap_snp_sl_36238	1849835316
solcap_snp_sl_67090	1849835317
solcap_snp_sl_100656	1849835318
solcap_snp_sl_100622	1849835319
solcap_snp_sl_67052	1849835320
solcap_snp_sl_36232	1849835321
solcap_snp_sl_36231	1849835322
solcap_snp_sl_67036	1849835323
solcap_snp_sl_101102	1849835324
solcap_snp_sl_67034	1849835325
solcap_snp_sl_67032	1849835326
solcap_snp_sl_100049	1849835327
solcap_snp_sl_36224	1849835328
solcap_snp_sl_67017	1849835329
solcap_snp_sl_67010	1849835330
solcap_snp_sl_36221	1849835331
solcap_snp_sl_36220	1849835332
solcap_snp_sl_66965	1849835333
solcap_snp_sl_66955	1849835334
solcap_snp_sl_66953	1849835335
solcap_snp_sl_66951	1849835336
solcap_snp_sl_36203	1849835337
solcap_snp_sl_36202	1849835338
solcap_snp_sl_36201	1849835339
solcap_snp_sl_66904	1849835340
solcap_snp_sl_66878	1849835341
solcap_snp_sl_21867	1849835342
solcap_snp_sl_21866	1849835343
solcap_snp_sl_36193	1849835344
solcap_snp_sl_36192	1849835345
solcap_snp_sl_21864	1849835346
solcap_snp_sl_21862	1849835347
solcap_snp_sl_36189	1849835348
solcap_snp_sl_36188	1849835349
solcap_snp_sl_100407	1849835350
solcap_snp_sl_67596	1849835351
solcap_snp_sl_100739	1849835352
solcap_snp_sl_21971	1849835353
solcap_snp_sl_21966	1849835354
solcap_snp_sl_67551	1849835355
solcap_snp_sl_58490	1849835356
solcap_snp_sl_20064	1849835357
solcap_snp_sl_20063	1849835358
solcap_snp_sl_32404	1849835359
solcap_snp_sl_58462	1849835360
solcap_snp_sl_58447	1849835361
solcap_snp_sl_20052	1849835362
solcap_snp_sl_100567	1849835363
solcap_snp_sl_100566	1849835364
solcap_snp_sl_20051	1849835365
solcap_snp_sl_20049	1849835366
solcap_snp_sl_58414	1849835367
solcap_snp_sl_100430	1849835368
solcap_snp_sl_58389	1849835369
solcap_snp_sl_20044	1849835370
solcap_snp_sl_32389	1849835371
solcap_snp_sl_100383	1849835372
solcap_snp_sl_100731	1849835373
solcap_snp_sl_48037	1849835374
solcap_snp_sl_29357	1849835375
solcap_snp_sl_48033	1849835376
solcap_snp_sl_29351	1849835377
solcap_snp_sl_47977	1849835378
solcap_snp_sl_100421	1849835379
solcap_snp_sl_29349	1849835380
solcap_snp_sl_47942	1849835381
solcap_snp_sl_100555	1849835382
solcap_snp_sl_47897	1849835383
solcap_snp_sl_47885	1849835384
solcap_snp_sl_47880	1849835385
solcap_snp_sl_63048	1849835386
solcap_snp_sl_100466	1849835387
solcap_snp_sl_63084	1849835388
solcap_snp_sl_25015	1849835389
solcap_snp_sl_63109	1849835390
solcap_snp_sl_100507	1849835391
solcap_snp_sl_100506	1849835392
solcap_snp_sl_63114	1849835393
solcap_snp_sl_100490	1849835394
solcap_snp_sl_63129	1849835395
solcap_snp_sl_63134	1849835396
solcap_snp_sl_34398	1849835397
solcap_snp_sl_34404	1849835398
solcap_snp_sl_63167	1849835399
solcap_snp_sl_63184	1849835400
solcap_snp_sl_9663	1849835401
solcap_snp_sl_63211	1849835402
solcap_snp_sl_15317	1849835403
solcap_snp_sl_21215	1849835404
solcap_snp_sl_9666	1849835405
solcap_snp_sl_9667	1849835406
solcap_snp_sl_21216	1849835407
solcap_snp_sl_63240	1849835408
solcap_snp_sl_9681	1849835409
solcap_snp_sl_63273	1849835410
solcap_snp_sl_63285	1849835411
solcap_snp_sl_63290	1849835412
solcap_snp_sl_63301	1849835413
solcap_snp_sl_63305	1849835414
solcap_snp_sl_9683	1849835415
solcap_snp_sl_63307	1849835416
solcap_snp_sl_100785	1849835417
solcap_snp_sl_63356	1849835418
solcap_snp_sl_100548	1849835419
solcap_snp_sl_63360	1849835420
solcap_snp_sl_63377	1849835421
solcap_snp_sl_9689	1849835422
solcap_snp_sl_101063	1849835423
solcap_snp_sl_15320	1849835424
solcap_snp_sl_9690	1849835425
solcap_snp_sl_63391	1849835426
solcap_snp_sl_63402	1849835427
solcap_snp_sl_100499	1849835428
solcap_snp_sl_63452	1849835429
solcap_snp_sl_9703	1849835430
solcap_snp_sl_100704	1849835431
solcap_snp_sl_100703	1849835432
solcap_snp_sl_63466	1849835433
solcap_snp_sl_55125	1849835434
solcap_snp_sl_100260	1849835435
solcap_snp_sl_14355	1849835436
solcap_snp_sl_14354	1849835437
solcap_snp_sl_14353	1849835438
solcap_snp_sl_55107	1849835439
solcap_snp_sl_100239	1849835440
solcap_snp_sl_100238	1849835441
solcap_snp_sl_55088	1849835442
solcap_snp_sl_55072	1849835443
solcap_snp_sl_55055	1849835444
solcap_snp_sl_55054	1849835445
solcap_snp_sl_55037	1849835446
solcap_snp_sl_55026	1849835447
solcap_snp_sl_100800	1849835448
solcap_snp_sl_55020	1849835449
solcap_snp_sl_55002	1849835450
solcap_snp_sl_31828	1849835451
solcap_snp_sl_31826	1849835452
solcap_snp_sl_31822	1849835453
solcap_snp_sl_54950	1849835454
solcap_snp_sl_31819	1849835455
solcap_snp_sl_19514	1849835456
solcap_snp_sl_19513	1849835457
solcap_snp_sl_19511	1849835458
solcap_snp_sl_31817	1849835459
solcap_snp_sl_19509	1849835460
solcap_snp_sl_19508	1849835461
solcap_snp_sl_19504	1849835462
solcap_snp_sl_6790	1849835463
solcap_snp_sl_54887	1849835464
solcap_snp_sl_100440	1849835465
solcap_snp_sl_100441	1849835466
solcap_snp_sl_41324	1849835467
solcap_snp_sl_27094	1849835468
solcap_snp_sl_1599	1849835469
solcap_snp_sl_41353	1849835470
solcap_snp_sl_41379	1849835471
solcap_snp_sl_27099	1849835472
solcap_snp_sl_100712	1849835473
solcap_snp_sl_100732	1849835474
solcap_snp_sl_41384	1849835475
solcap_snp_sl_100709	1849835476
solcap_snp_sl_41389	1849835477
solcap_snp_sl_23192	1849835478
solcap_snp_sl_27106	1849835479
solcap_snp_sl_23193	1849835480
solcap_snp_sl_27107	1849835481
solcap_snp_sl_27108	1849835482
solcap_snp_sl_27113	1849835483
solcap_snp_sl_23195	1849835484
solcap_snp_sl_23196	1849835485
solcap_snp_sl_12718	1849835486
solcap_snp_sl_27130	1849835487
solcap_snp_sl_27137	1849835488
solcap_snp_sl_12722	1849835489
solcap_snp_sl_27151	1849835490
solcap_snp_sl_26280	1849835491
solcap_snp_sl_12414	1849835492
solcap_snp_sl_741	1849835493
solcap_snp_sl_26291	1849835494
solcap_snp_sl_16433	1849835495
solcap_snp_sl_26315	1849835496
solcap_snp_sl_100294	1849835497
solcap_snp_sl_101050	1849835498
solcap_snp_sl_26323	1849835499
solcap_snp_sl_100803	1849835500
solcap_snp_sl_26327	1849835501
solcap_snp_sl_26366	1849835502
solcap_snp_sl_26385	1849835503
solcap_snp_sl_26387	1849835504
solcap_snp_sl_26398	1849835505
solcap_snp_sl_26399	1849835506
solcap_snp_sl_30106	1849835507
solcap_snp_sl_30098	1849835508
solcap_snp_sl_30084	1849835509
solcap_snp_sl_50341	1849835510
solcap_snp_sl_4952	1849835511
solcap_snp_sl_30078	1849835512
solcap_snp_sl_30074	1849835513
solcap_snp_sl_30067	1849835514
solcap_snp_sl_18590	1849835515
solcap_snp_sl_18588	1849835516
solcap_snp_sl_30057	1849835517
solcap_snp_sl_18585	1849835518
solcap_snp_sl_18584	1849835519
solcap_snp_sl_18583	1849835520
solcap_snp_sl_18582	1849835521
solcap_snp_sl_100103	1849835522
solcap_snp_sl_100102	1849835523
solcap_snp_sl_18581	1849835524
solcap_snp_sl_18579	1849835525
solcap_snp_sl_50331	1849835526
solcap_snp_sl_30046	1849835527
solcap_snp_sl_30038	1849835528
solcap_snp_sl_4937	1849835529
solcap_snp_sl_30035	1849835530
solcap_snp_sl_30033	1849835531
solcap_snp_sl_30031	1849835532
solcap_snp_sl_30024	1849835533
solcap_snp_sl_50318	1849835534
solcap_snp_sl_30015	1849835535
solcap_snp_sl_30006	1849835536
solcap_snp_sl_31646	1849835537
solcap_snp_sl_31648	1849835538
solcap_snp_sl_31653	1849835539
solcap_snp_sl_31655	1849835540
solcap_snp_sl_30354	1849835541
solcap_snp_sl_51487	1849835542
solcap_snp_sl_30377	1849835543
solcap_snp_sl_28583	1849835544
solcap_snp_sl_28586	1849835545
solcap_snp_sl_36888	1849835546
solcap_snp_sl_32529	1849835547
solcap_snp_sl_32530	1849835548
solcap_snp_sl_29933	1849835549
solcap_snp_sl_29934	1849835550
solcap_snp_sl_50290	1849835551
solcap_snp_sl_29939	1849835552
solcap_snp_sl_29940	1849835553
solcap_snp_sl_29941	1849835554
solcap_snp_sl_29946	1849835555
solcap_snp_sl_29948	1849835556
solcap_snp_sl_50297	1849835557
solcap_snp_sl_50305	1849835558
solcap_snp_sl_29967	1849835559
solcap_snp_sl_50307	1849835560
solcap_snp_sl_4926	1849835561
solcap_snp_sl_29975	1849835562
solcap_snp_sl_29991	1849835563
solcap_snp_sl_29993	1849835564
solcap_snp_sl_29998	1849835565
solcap_snp_sl_13743	1849835566
solcap_snp_sl_51994	1849835567
solcap_snp_sl_30528	1849835568
solcap_snp_sl_30532	1849835569
solcap_snp_sl_30533	1849835570
solcap_snp_sl_52143	1849835571
solcap_snp_sl_30539	1849835572
solcap_snp_sl_5547	1849835573
solcap_snp_sl_30540	1849835574
solcap_snp_sl_100666	1849835575
solcap_snp_sl_30543	1849835576
solcap_snp_sl_30545	1849835577
solcap_snp_sl_30552	1849835578
solcap_snp_sl_30553	1849835579
solcap_snp_sl_30556	1849835580
solcap_snp_sl_30559	1849835581
solcap_snp_sl_30571	1849835582
solcap_snp_sl_30580	1849835583
solcap_snp_sl_30586	1849835584
solcap_snp_sl_30587	1849835585
solcap_snp_sl_30589	1849835586
solcap_snp_sl_30590	1849835587
solcap_snp_sl_100259	1849835588
solcap_snp_sl_30593	1849835589
solcap_snp_sl_36304	1849835590
solcap_snp_sl_36307	1849835591
solcap_snp_sl_36308	1849835592
solcap_snp_sl_36309	1849835593
solcap_snp_sl_100741	1849835594
solcap_snp_sl_31018	1849835595
solcap_snp_sl_28580	1849835596
solcap_snp_sl_28577	1849835597
solcap_snp_sl_28574	1849835598
solcap_snp_sl_17581	1849835599
solcap_snp_sl_28572	1849835600
solcap_snp_sl_100799	1849835601
solcap_snp_sl_28569	1849835602
solcap_snp_sl_27253	1849835603
solcap_snp_sl_27248	1849835604
solcap_snp_sl_27246	1849835605
solcap_snp_sl_27243	1849835606
solcap_snp_sl_27238	1849835607
solcap_snp_sl_1779	1849835608
solcap_snp_sl_27230	1849835609
solcap_snp_sl_42166	1849835610
solcap_snp_sl_12799	1849835611
solcap_snp_sl_1773	1849835612
solcap_snp_sl_27228	1849835613
solcap_snp_sl_1772	1849835614
solcap_snp_sl_100375	1849835615
solcap_snp_sl_27224	1849835616
solcap_snp_sl_27221	1849835617
solcap_snp_sl_42160	1849835618
solcap_snp_sl_30945	1849835619
solcap_snp_sl_5761	1849835620
solcap_snp_sl_5764	1849835621
solcap_snp_sl_5765	1849835622
solcap_snp_sl_5766	1849835623
solcap_snp_sl_5768	1849835624
solcap_snp_sl_5769	1849835625
solcap_snp_sl_5770	1849835626
solcap_snp_sl_5771	1849835627
solcap_snp_sl_14002	1849835628
solcap_snp_sl_14003	1849835629
solcap_snp_sl_5772	1849835630
solcap_snp_sl_5773	1849835631
solcap_snp_sl_5774	1849835632
solcap_snp_sl_33651	1849835633
solcap_snp_sl_33652	1849835634
solcap_snp_sl_30631	1849835635
solcap_snp_sl_5655	1849835636
solcap_snp_sl_13958	1849835637
solcap_snp_sl_5656	1849835638
solcap_snp_sl_30657	1849835639
solcap_snp_sl_30678	1849835640
solcap_snp_sl_30704	1849835641
solcap_snp_sl_30707	1849835642
solcap_snp_sl_30722	1849835643
solcap_snp_sl_18943	1849835644
solcap_snp_sl_52337	1849835645
solcap_snp_sl_100386	1849835646
solcap_snp_sl_18944	1849835647
solcap_snp_sl_30763	1849835648
solcap_snp_sl_30774	1849835649
solcap_snp_sl_30776	1849835650
solcap_snp_sl_18949	1849835651
solcap_snp_sl_18952	1849835652
solcap_snp_sl_101070	1849835653
solcap_snp_sl_18959	1849835654
solcap_snp_sl_100446	1849835655
solcap_snp_sl_52352	1849835656
solcap_snp_sl_30813	1849835657
solcap_snp_sl_30819	1849835658
solcap_snp_sl_18967	1849835659
solcap_snp_sl_30821	1849835660
solcap_snp_sl_30825	1849835661
solcap_snp_sl_30827	1849835662
solcap_snp_sl_30918	1849835663
solcap_snp_sl_52395	1849835664
solcap_snp_sl_30911	1849835665
solcap_snp_sl_5722	1849835666
solcap_snp_sl_24081	1849835667
solcap_snp_sl_30876	1849835668
solcap_snp_sl_30359	1849835669
solcap_snp_sl_18985	1849835670
solcap_snp_sl_18984	1849835671
solcap_snp_sl_30862	1849835672
solcap_snp_sl_30860	1849835673
solcap_snp_sl_18983	1849835674
solcap_snp_sl_30857	1849835675
solcap_snp_sl_30848	1849835676
solcap_snp_sl_18982	1849835677
solcap_snp_sl_18981	1849835678
solcap_snp_sl_30846	1849835679
solcap_snp_sl_18978	1849835680
solcap_snp_sl_30840	1849835681
solcap_snp_sl_30839	1849835682
solcap_snp_sl_30838	1849835683
solcap_snp_sl_30833	1849835684
solcap_snp_sl_101059	1849835685
solcap_snp_sl_52373	1849835686
solcap_snp_sl_52371	1849835687
solcap_snp_sl_35295	1849835688
solcap_snp_sl_35299	1849835689
solcap_snp_sl_35303	1849835690
solcap_snp_sl_101082	1849835691
solcap_snp_sl_35313	1849835692
solcap_snp_sl_35323	1849835693
solcap_snp_sl_35331	1849835694
solcap_snp_sl_35332	1849835695
solcap_snp_sl_35333	1849835696
solcap_snp_sl_35334	1849835697
solcap_snp_sl_35335	1849835698
solcap_snp_sl_35344	1849835699
solcap_snp_sl_35345	1849835700
solcap_snp_sl_65736	1849835701
solcap_snp_sl_35369	1849835702
solcap_snp_sl_65758	1849835703
solcap_snp_sl_35382	1849835704
solcap_snp_sl_35391	1849835705
solcap_snp_sl_35394	1849835706
solcap_snp_sl_35397	1849835707
solcap_snp_sl_35407	1849835708
solcap_snp_sl_35413	1849835709
solcap_snp_sl_35443	1849835710
solcap_snp_sl_35458	1849835711
solcap_snp_sl_35459	1849835712
solcap_snp_sl_10372	1849835713
solcap_snp_sl_100459	1849835714
solcap_snp_sl_100458	1849835715
solcap_snp_sl_35497	1849835716
solcap_snp_sl_10377	1849835717
solcap_snp_sl_35540	1849835718
solcap_snp_sl_21677	1849835719
solcap_snp_sl_100492	1849835720
solcap_snp_sl_21682	1849835721
solcap_snp_sl_21683	1849835722
solcap_snp_sl_21684	1849835723
solcap_snp_sl_21685	1849835724
solcap_snp_sl_100590	1849835725
solcap_snp_sl_35572	1849835726
solcap_snp_sl_100624	1849835727
solcap_snp_sl_35601	1849835728
solcap_snp_sl_21694	1849835729
solcap_snp_sl_35619	1849835730
solcap_snp_sl_35638	1849835731
solcap_snp_sl_35650	1849835732
solcap_snp_sl_35677	1849835733
solcap_snp_sl_100138	1849835734
solcap_snp_sl_35693	1849835735
solcap_snp_sl_35697	1849835736
solcap_snp_sl_21714	1849835737
solcap_snp_sl_25390	1849835738
solcap_snp_sl_65873	1849835739
solcap_snp_sl_35720	1849835740
solcap_snp_sl_65880	1849835741
solcap_snp_sl_100342	1849835742
solcap_snp_sl_100341	1849835743
solcap_snp_sl_65890	1849835744
solcap_snp_sl_19661	1849835745
solcap_snp_sl_55812	1849835746
solcap_snp_sl_19660	1849835747
solcap_snp_sl_19659	1849835748
solcap_snp_sl_19658	1849835749
solcap_snp_sl_55790	1849835750
solcap_snp_sl_19657	1849835751
solcap_snp_sl_101044	1849835752
solcap_snp_sl_19654	1849835753
solcap_snp_sl_24347	1849835754
solcap_snp_sl_19652	1849835755
solcap_snp_sl_55754	1849835756
solcap_snp_sl_19643	1849835757
solcap_snp_sl_58651	1849835758
solcap_snp_sl_20088	1849835759
solcap_snp_sl_14715	1849835760
solcap_snp_sl_14714	1849835761
solcap_snp_sl_58630	1849835762
solcap_snp_sl_32420	1849835763
solcap_snp_sl_58614	1849835764
solcap_snp_sl_7942	1849835765
solcap_snp_sl_7940	1849835766
solcap_snp_sl_7939	1849835767
solcap_snp_sl_58584	1849835768
solcap_snp_sl_58550	1849835769
solcap_snp_sl_7919	1849835770
solcap_snp_sl_58518	1849835771
solcap_snp_sl_20069	1849835772
solcap_snp_sl_15960	1849835773
solcap_snp_sl_100572	1849835774
solcap_snp_sl_69353	1849835775
solcap_snp_sl_11602	1849835776
solcap_snp_sl_62544	1849835777
solcap_snp_sl_9391	1849835778
solcap_snp_sl_9385	1849835779
solcap_snp_sl_62531	1849835780
solcap_snp_sl_9383	1849835781
solcap_snp_sl_9382	1849835782
solcap_snp_sl_9381	1849835783
solcap_snp_sl_20937	1849835784
solcap_snp_sl_100689	1849835785
solcap_snp_sl_20936	1849835786
solcap_snp_sl_62520	1849835787
solcap_snp_sl_9379	1849835788
solcap_snp_sl_20933	1849835789
solcap_snp_sl_9377	1849835790
solcap_snp_sl_20932	1849835791
solcap_snp_sl_62499	1849835792
solcap_snp_sl_62495	1849835793
solcap_snp_sl_100225	1849835794
solcap_snp_sl_9372	1849835795
solcap_snp_sl_100229	1849835796
solcap_snp_sl_62473	1849835797
solcap_snp_sl_9366	1849835798
solcap_snp_sl_62467	1849835799
solcap_snp_sl_100483	1849835800
solcap_snp_sl_100482	1849835801
solcap_snp_sl_100243	1849835802
solcap_snp_sl_62444	1849835803
solcap_snp_sl_62409	1849835804
solcap_snp_sl_100560	1849835805
solcap_snp_sl_100561	1849835806
solcap_snp_sl_9344	1849835807
solcap_snp_sl_101069	1849835808
solcap_snp_sl_62377	1849835809
solcap_snp_sl_100317	1849835810
solcap_snp_sl_62362	1849835811
solcap_snp_sl_100539	1849835812
solcap_snp_sl_101028	1849835813
solcap_snp_sl_62348	1849835814
solcap_snp_sl_62336	1849835815
solcap_snp_sl_101045	1849835816
solcap_snp_sl_62300	1849835817
solcap_snp_sl_20895	1849835818
solcap_snp_sl_62270	1849835819
solcap_snp_sl_100093	1849835820
solcap_snp_sl_62259	1849835821
solcap_snp_sl_62245	1849835822
solcap_snp_sl_62228	1849835823
solcap_snp_sl_9298	1849835824
solcap_snp_sl_62224	1849835825
solcap_snp_sl_20883	1849835826
solcap_snp_sl_62209	1849835827
solcap_snp_sl_9292	1849835828
solcap_snp_sl_62180	1849835829
solcap_snp_sl_62166	1849835830
solcap_snp_sl_34221	1849835831
solcap_snp_sl_100228	1849835832
solcap_snp_sl_62133	1849835833
solcap_snp_sl_62120	1849835834
solcap_snp_sl_9260	1849835835
solcap_snp_sl_34216	1849835836
solcap_snp_sl_34213	1849835837
solcap_snp_sl_34210	1849835838
solcap_snp_sl_34207	1849835839
solcap_snp_sl_34206	1849835840
solcap_snp_sl_34205	1849835841
solcap_snp_sl_34204	1849835842
solcap_snp_sl_34203	1849835843
solcap_snp_sl_34202	1849835844
solcap_snp_sl_9253	1849835845
solcap_snp_sl_34200	1849835846
solcap_snp_sl_34199	1849835847
solcap_snp_sl_9252	1849835848
solcap_snp_sl_34196	1849835849
solcap_snp_sl_34195	1849835850
solcap_snp_sl_34193	1849835851
solcap_snp_sl_34187	1849835852
solcap_snp_sl_34186	1849835853
solcap_snp_sl_100193	1849835854
solcap_snp_sl_100194	1849835855
solcap_snp_sl_34177	1849835856
solcap_snp_sl_34175	1849835857
solcap_snp_sl_62037	1849835858
solcap_snp_sl_9244	1849835859
solcap_snp_sl_9241	1849835860
solcap_snp_sl_9238	1849835861
solcap_snp_sl_9237	1849835862
solcap_snp_sl_9236	1849835863
solcap_snp_sl_9235	1849835864
solcap_snp_sl_100356	1849835865
solcap_snp_sl_20865	1849835866
solcap_snp_sl_9229	1849835867
solcap_snp_sl_9228	1849835868
solcap_snp_sl_62008	1849835869
solcap_snp_sl_9226	1849835870
solcap_snp_sl_9218	1849835871
solcap_snp_sl_24926	1849835872
solcap_snp_sl_61967	1849835873
solcap_snp_sl_34165	1849835874
solcap_snp_sl_34163	1849835875
solcap_snp_sl_100916	1849835876
solcap_snp_sl_61938	1849835877
solcap_snp_sl_100773	1849835878
solcap_snp_sl_100771	1849835879
solcap_snp_sl_100952	1849835880
solcap_snp_sl_100951	1849835881
solcap_snp_sl_61928	1849835882
solcap_snp_sl_100633	1849835883
solcap_snp_sl_20846	1849835884
solcap_snp_sl_100282	1849835885
solcap_snp_sl_34143	1849835886
solcap_snp_sl_100875	1849835887
solcap_snp_sl_100876	1849835888
solcap_snp_sl_100877	1849835889
solcap_snp_sl_100878	1849835890
solcap_snp_sl_100880	1849835891
solcap_snp_sl_100881	1849835892
solcap_snp_sl_100910	1849835893
solcap_snp_sl_61886	1849835894
solcap_snp_sl_61881	1849835895
solcap_snp_sl_61880	1849835896
solcap_snp_sl_34141	1849835897
solcap_snp_sl_61875	1849835898
solcap_snp_sl_100251	1849835899
solcap_snp_sl_100250	1849835900
solcap_snp_sl_20835	1849835901
solcap_snp_sl_61853	1849835902
solcap_snp_sl_61847	1849835903
solcap_snp_sl_20830	1849835904
solcap_snp_sl_61820	1849835905
solcap_snp_sl_100787	1849835906
solcap_snp_sl_9141	1849835907
solcap_snp_sl_9140	1849835908
solcap_snp_sl_9139	1849835909
solcap_snp_sl_9138	1849835910
solcap_snp_sl_9137	1849835911
solcap_snp_sl_9136	1849835912
solcap_snp_sl_9135	1849835913
solcap_snp_sl_9134	1849835914
solcap_snp_sl_9133	1849835915
solcap_snp_sl_9132	1849835916
solcap_snp_sl_9131	1849835917
solcap_snp_sl_61803	1849835918
solcap_snp_sl_9130	1849835919
solcap_snp_sl_9129	1849835920
solcap_snp_sl_101049	1849835921
solcap_snp_sl_100134	1849835922
solcap_snp_sl_9128	1849835923
solcap_snp_sl_9127	1849835924
solcap_snp_sl_9126	1849835925
solcap_snp_sl_24909	1849835926
solcap_snp_sl_9125	1849835927
solcap_snp_sl_9124	1849835928
solcap_snp_sl_9123	1849835929
solcap_snp_sl_9122	1849835930
solcap_snp_sl_15173	1849835931
solcap_snp_sl_9118	1849835932
solcap_snp_sl_61800	1849835933
solcap_snp_sl_9117	1849835934
solcap_snp_sl_9116	1849835935
solcap_snp_sl_9115	1849835936
solcap_snp_sl_20809	1849835937
solcap_snp_sl_20803	1849835938
solcap_snp_sl_20802	1849835939
solcap_snp_sl_20801	1849835940
solcap_snp_sl_20800	1849835941
solcap_snp_sl_20798	1849835942
solcap_snp_sl_34126	1849835943
solcap_snp_sl_61794	1849835944
solcap_snp_sl_34125	1849835945
solcap_snp_sl_34124	1849835946
solcap_snp_sl_20794	1849835947
solcap_snp_sl_20779	1849835948
solcap_snp_sl_20777	1849835949
solcap_snp_sl_20776	1849835950
solcap_snp_sl_20775	1849835951
solcap_snp_sl_20773	1849835952
solcap_snp_sl_20772	1849835953
solcap_snp_sl_20771	1849835954
solcap_snp_sl_20770	1849835955
solcap_snp_sl_100159	1849835956
solcap_snp_sl_100160	1849835957
solcap_snp_sl_20769	1849835958
solcap_snp_sl_20765	1849835959
solcap_snp_sl_20764	1849835960
solcap_snp_sl_20763	1849835961
solcap_snp_sl_20762	1849835962
solcap_snp_sl_34121	1849835963
[truncated: 5,646 more rows]
