# Supplementary material for: Exploring a Tomato Landraces Collection for Fruit-Related Traits by the Aid of a High-Throughput Genomic Platform
Source: PLoS One. 2015 Sep 22;10(9):e0137139. doi: 10.1371/journal.pone.0137139 (PMC4579088; doi:10.1371/journal.pone.0137139)
Supplement: S1 Table — For each genotype, the source providing seeds, the accession number from the source, the common name (if available) and the geographical origin are reported. Acronym and description of morphological trait measures are reported in the legend below. (XLSX) [file pone.0137139.s003.xlsx]

## Sheet: Foglio1
S1 Table. List of gentypes used with measures of morphological characteristics.
For each genotype, the source providing seeds, the accession number from the source, the common name (if availabe) and the geographical origin are reported. Acronym and decrotpion of morphological trait measures are reported in the legend below.
CODE	SOURCE	ACCESSION	NAME	ORIGIN	GH	PH	IT	GS	FC	FLC	PD	ED	SES	BES	LN	PT	PUF	FS	FW	PI	FSL	FSC
AL50	TGRC	LA0126		Ecuador	3	1	1	3	5	5	5.73333	6.21667	3	3	5	7.16667	1	0.922806	135.667	1.19944	2	1
AL53	TGRC	LA0147		Honduras	3	1	2	3	5	5	4.8	5.75	3	3	3	5.75	1	0.835074	87.6667	1.09005	2	1
AL55	TGRC	LA0358		Colombia	3	1	1	3	5	5	3.23333	4.18333	5	2	3	4.33333	2	0.773509	28.6667	1.16854	1	3
AL57	TGRC	LA0404		Perù	2	1	1	3	5	5	6.26667	7.36667	5	3	5	7.75	1	0.851554	191.333	1.13692	2	1
AL60	TGRC	LA0468		Perù	3	1	2	5	5	5	4.33333	6.46667	7	3	5	6.58333	1	0.669213	131	1.21914	1	3
AL63	TGRC	LA1021		Brazil	3	2	1	7	5	5	5.05	4.2	3	3	1	7.41667	1	1.20233	50.4444	1.6036	6	1
AL64	TGRC	LA1162		Cuba	3	1	1	5	5	5	3.23333	2.55	1	3	2	2.91667	1	1.26616	10.6667	1.00865	8	1
AL68	TGRC	LA2285		Peru	3	1	2	3	4	4	3.03333	4.46667	5	3	5	4	1	0.679183	31.6667	1.06667	1	3
AL69	TGRC	LA2304		Peru	3	2	2	3	5	5	4.73333	2.98333	1	3	1	5.66667	1	1.58748	19.2222	1.46868	2	1
AL70	TGRC	LA2307		Perù	3	1	2	5	5	5	2.91667	3.26667	1	3	2	3	1	0.89606	14.75	0.97035	3	1
AL83		EA04487		Bolivia	2	3	2	3	2	2	2.65333	4.16667	7	2	5	4.08333	1	0.638318	21.784	1.19746	1	3
AL86		EA04511		Bolivia	2	1	2	5	5	5	4.53333	2.73333	1	3	1	3.75	1	1.65907	14.4444	1.03211	10	1
AL87		EA04528		Bolivia	3	1	3	5	2	2	3.33333	3.88333	1	3	2	5.04167	1	0.857999	28	1.39723	2	1
AL91		EA04936		Mexico	2	1	1	5	5	5	7.35	3.96667	1	3	1	6.66667	1	1.8531	60.5	1.1782	10	1
AL92		EA05072		Bolivia	3	3	1	3	2	2	4.23333	2.93333	1	3	1	4.5	1	1.44339	17.75	1.25581	10	1
AL94		EA05238		Guatemala	3	1	3	5	5	5	4	5.5	7	1	5	4.58333	1	0.723986	44	0.964912	12	3
AL95		EA05286		El Salvador	3	2	1	1	5	5	6.68333	2.9	1	4	1	5.91667	1	2.30853	29.6667	1.23478	5	1
AL97		EA05323		Guatemala	3	2	2	1	5	5	4.35	6.73333	7	2	5	5.16667	1	0.646188	98	0.932331	12	3
AL98		EA05442		Guatemala	3	1	2	5	5	5	4.15	6.03333	7	2	5	6	1	0.688059	75.3333	1.1784	12	3
AL105		EA06160	Pera Grande	Honduras	1	1	1	1	5	5	7.3	4.9	3	4	1	7.91667	1	1.49178	78	1.29781	8	2
AL113		EA00515		Bolivia	3	2	1	3	5	5	4.2	6.8125	7	1	5	6.33333	1	0.616108	111.5	1.15021	1	3
AL114		EA00575		Chile	3	2	1	3	5	5	4.26667	5.26667	3	2	4	5.66667	2	0.810192	54.4444	1.18881	2	1
AL115		EA00760		Peru	2	1	3	5	5	5	3.55	5.41667	5	1	5	4.33333	1	0.657111	60.9444	0.966543	1	3
ALTO67	TGRC/UNITUS	LA0466/V710175	Tarapaca	Chile	3	3	2	4	5	5	3.863	7.162	5	2	5	5.1	1	0.5548	115.9	0.8634	1	3
ALTO68	TGRC/UNITUS	LA1216V710176	Panama	Panama	3	1	2	3	5	5	4.625	6.85	5	1	5	3	1	0.65139	72.208	0.5388	1	3
ALTO69	TGRC/UNITUS	LA2283/V710177	Tarapoto	Peru	3	2	2	4	5	5	3.22	4.3	5	1	4	2.33	2	0.755	29.56	0.9128	1	3
CV11	EURECO		Fabrizio	Italy	1	1	1	1	5	5	6.06667	5.13333	3	3	2	8.11111	1	1.18142	84	1.44841	6	1
CV14	ARCA2010		Kiros	Italy	3	1	1	3	5	5	8.6	3.65	3	4	2	6.5	1	2.35616	66.6667	1.06122	5	1
CV15	EURECO		Magis		3	2	1	1	5	5	7.28333	3.95	1	4	2	7.75	2	1.84508	66	1.37982	5	1
CV22	CRA-ORT		Rimone	France	1	1	1	1	5	5	6.68333	4.68333	3	4	2	8.08333	1	1.42816	84.5	1.42229	6	1
CV27	EURECO		Santa Chiara	Italy	1	1	1	1	5	5	6.1	4.95	3	3	2	8.61111	2	1.23328	80	1.55857	6	1
CV66	TGRC	LA1504	Marmande	France	3	1	2	3	5	5	4.9	7	5	3	4	6.5	1	0.701073	128.667	1.09244	1	1
CV71	TGRC	LA2374	Caro Red		3	1	2	5	3	3	5.28333	5.82222	3	3	5	6.08333	1	0.907175	115.078	1.09555	2	1
CV72	TGRC	LA2706	Moneymaker		3	1	3	5	5	5	4.31667	4.75	1	3	2	7.04167	1	0.908975	54.25	1.55331	3	1
CV73	TGRC	LA2838A	Ailsa Craig		3	2	1	5	5	5	3.85	4.31667	1	3	2	5	1	0.892241	38.1653	1.22449	3	1
CV74	TGRC	LA3343	Rio Grande		1	1	2	3	5	5	4.53333	5.08333	1	3	2	7.125	1	0.893376	62.6667	1.4818	3	1
CV106		EA06351	Cornell 111	USA	1	1	1	1	3	4	5.8	6.4	1	3	5	7.41667	1	0.905793	98.7778	1.21585	2	1
CV121	CRA-ORA		PS 38591 determinato	Italy	1	1	2	1	5	5	10.6667	4.15	1	4	2	7.72727	2	2.57014	100.5	1.04305	5	1
CVTO54	UNITUS	V710150	Monalbo	France	3	3	2	1	5	5	4.607	5.433	3	2	2	6.14	2	0.85174	66.972	1.3064	3	1
CVTO66	TGRC/UNITUS	LA1221/V710172	VFNT cherry	USA	3	1	1	5	5	5	3.1	3.16	1	2	1	2.88	2	0.98645	16.084	0.914	3	1
CVTO71	UNITUS	V710255	Chico III	Italy	1	1	1	1	5	5	6.908	5.008	3	4	2	7.13	2	1.38895	73.275	1.1327	6	2
CVTO77	UNITUS	V710038	Edkawi	Egypt	3	3	2	5	5	5	5.75	8	5	2	5	7	3	0.72	100	1.02	3	1
CVTO78	UNITUS	V710117	SM nano	Italy	2	1	1	1	5	5	7.9	4.1	3	4	1	9.3	3	1.92683	120	1.55	5	2
CVTO88	UNITUS	V710105	149-77	Italy	3	3	1	5	5	5	6.9	7.2	3	3	2	10.2	1	0.96	120	1.45	3	1
CVTO91	UNITUS	V710293	Roma	Italy	2	2	2	6	5	5	4	4.59	3	3	2	5.1	1	0.87146	56.1	1.19	3	1
IL1	CRA-ORT		Belmonte PBL01	Italy	3	2	2	5	4	4	10.8667	7.73333	3	4	5	6.25	2	1.40923	311.539	0.672043	7	2
IL2	CRA-ORA		Costoluto Fiorentino	Italy	3	1	3	3	5	5	5.16667	6.8	5	2	5	6.16667	1	0.760338	131.333	1.03064	1	3
IL4	CRA-ORT		Canestrino di Lucca	Italy	3	2	2	3	5	5	6.93333	8.02917	3	2	5	9.5	2	0.863896	216.111	1.26984	11	3
IL5	CAMPANIA REGION		Cento Scocche	Italy	3	2	3	7	5	5	4.43333	3.43333	3	5	2	5.79167	1	1.29248	30.6667	1.47246	9	1
IL6	CRA-ORT		Corbarino PC01	Italy	3	2	2	7	5	5	5.55	3.3	1	5	1	5.16667	1	1.6814	32.6667	1.16761	10	1
IL7	CRA-ORT		Corbarino PC04	Italy	3	2	1	7	5	5	4.38333	3.56667	1	3	1	5.5	1	1.22729	29.8333	1.38365	8	1
IL8	CRA-ORT		Corbarino PC05	Italy	3	2	1	7	5	5	4.23333	3.1	1	3	2	4.66667	1	1.36517	21.6667	1.27273	6	1
IL9	CRA-ORT		Costoluto Rosso di Rotonda PCRR01	Italy	3	2	2	5	5	5	6.88095	8.5	7	3	5	6.83333	1	0.810341	313.333	0.888545	2	3
IL10	Sativa		Cuore di Bue PCB01 - commerciale	Italy	3	1	3	5	4	4	6.3	6	5	3	5	4.83333	1	1.05543	168	0.785908	7	1
IL17	CRA-ORT		Pantano Romanesco	Italy	3	2	3	3	5	5	6.09583	8.43333	5	3	5	6.36364	1	0.722078	233.333	0.875981	1	3
IL20	La Semiorto -Sementi		Pizzutello	Italy	3	1	1	5	5	5	3.78333	4.08333	1	5	2	6.16667	1	0.926904	31.6667	1.5678	3	1
IL21	CRA-ORT		Pomodorino Giallo	Italy	3	2	1	5	2	2	3.7	2.51667	1	3	2	3.875	1	1.46992	10.381	1.24665	10	1
IL23	CAMPANIA REGION		SanMarzano 1-38 SMEC	Italy	2	1	1	1	5	5	6.05	3.9	1	4	1	9.16667	2	1.55339	42.75	1.84255	5	2
IL24	CAMPANIA REGION		SanMarzano 2-20 SMEC 3	Italy	3	1	1	5	5	5	8.41667	4.1	3	4	1	7	2	2.06107	73.1333	1.11851	5	2
IL25	La Semiorto -Sementi		SanMarzano 2	Italy	3	1	1	5	5	5	8.4	3.76667	3	4	2	8.25	2	2.23146	68.2222	1.35616	5	2
IL26	CAMPANIA REGION		San Marzano 3-22 SMEC/22	Italy	3	2	1	5	5	5	7.31667	4	3	3	2	4.81818	2	1.83154	59.1667	0.85152	5	2
IL28	CRA-ORA		Scatolone di Bolsena	Italy	2	1	2	5	3	4	5.53333	7.96667	5	3	5	6.88889	3	0.694244	182.667	1.02058	1	3
IL29	CRA-ORT		Corbarino PC03	Italy	3	1	2	5	5	5	3.71667	3.2	1	5	2	4.66667	1	1.16482	26.4167	1.3494	9	1
IL30	CRA-ORT		Corbarino PC07	Italy	3	2	3	5	5	5	3.36667	3.13333	1	3	2	4.54545	1	1.075	15.8333	1.3986	8	1
IL32	CRA-ORT		Sorrento PS01	Italy	3	2	3	5	4	4	6.76667	7.78333	3	2	5	7.77778	3	0.869655	222	1.06911	3	3
IL33	CRA-ORT		Sorrento PS02	Italy	3	1	3	1	4	4	7	8.86667	5	2	5	8.33333	2	0.790054	250	1.05042	2	3
IL34	CRA-ORT		Sorrento PS04	Italy	3	1	3	7	4	4	7.83333	7.83333	5	3	5	7.83333	2	0.99962	267	1	3	1
IL37	University of Naples		Siccagno	Italy	3	1	2	7	5	5	4.48333	3.63333	1	5	2	5.33333	1	1.23411	28.6667	1.31417	8	1
IL39	University of Naples		Casarbore	Italy	3	2	1	3	3	3	3.6	3.93333	1	3	2	5.91667	1	0.913757	29.8333	1.5708	2	1
IL40	University of Naples		GiaGiù	Italy	3	2	1	7	2	2	4.3	3.45	1	5	2	3.91667	2	1.24826	23.5	1.01075	8	1
IL41	CRA-ORT		Parmitanella	Italy	2	1	3	3	5	5	3.4	4.73333	7	2	5	4.75	1	0.719338	55.4833	1.16803	1	3
IL43	La Semiorto -Sementi		Principe Borghese	Italy	3	1	2	5	5	5	4.26667	3.76667	3	5	1	5.41667	1	1.13348	26.4444	1.34855	9	1
IL45	ARCA2010		SM246	Italy	3	1	1	5	5	5	7.26667	3.9	3	4	2	7.16667	1	1.86329	62	1.28358	5	2
IL48	University of Naples		Vesuvio 2001	Italy	3	2	2	7	5	5	4.46667	3.58333	1	5	2	5.58333	1	1.24712	26.5833	1.38716	8	1
IL116	CRA-ORA		Allungato locale dell'Abruzzo	Italy	3	2	2	5	5	4	11.15	5.7	3	4	3	4.57143	2	1.98666	131.5	0.542603	5	2
IL117	CRA-ORA		Allungato medio grosso	Italy	3	2	2	1	5	5	10.0833	4.53333	3	3	2	8.91667	1	2.22367	113.167	1.22007	5	2
IL118	CRA-ORA		Marzano 113	Italy	2	3	1	3	5	5	7.23333	3.56667	1	3	1	5.5	1	2.02806	53.7083	1.01852	10	2
IL119	CRA-ORA		Campano	Italy	3	2	1	3	5	5	7.35	3.63333	1	3	1	6.25	1	2.02535	50.25	1.13809	10	2
IL120	CRA-ORA		Castelong	Italy	1	1	1	1	5	5	9.16667	4.31667	1	4	2	8.4	1	2.12566	86	1.24598	5	1
ILTO46	UNITUS	V710109	Locale Viterbo	Italy	1	1	1	1	5	5	5.93	4.38	1	2	2	6.55	1	1.35	58.5	1.3	9	1
ILTO47	UNITUS	V710115	Costoluto fiorentino	Italy	3	2	2	5	5	5	4.463	6.712	5	2	5	5.13	2	0.66748	98.306	0.9151	1	3
ILTO50	UNITUS	V710134	A pera commerc.	Italy	3	3	2	5	5	5	6.636	7.593	5	2	5	6.67	1	0.9	194.75	1.0063	3	2
ILTO51	UNITUS	V710135	Pantano commerciale	Italy	3	2	2	4	5	5	4.94	7.97	5	2	5	4	1	0.61933	134.508	0.6994	1	3
ILTO52	UNITUS	V710137	Cuor di bue	Italy	3	3	2	6	4	4	5.444	5.756	3	2	5	2.67	1	0.80812	169.972	0.5228	7	1
ILTO53	UNITUS	V710142	Scatolone di Bolsena	Italy	3	1	2	6	5	5	4.54	7.167	5	2	5	4.71	1	0.63759	116.696	0.8804	1	3
ILTO55	UNITUS	V710051	Da appendere VT	Italy	1	1	1	6	5	5	4.373	3.667	1	4	1	4.57	2	1.19371	24.75	1.2282	9	1
ILTO56	UNITUS	V710156	A pera Marche	Italy	3	3	2	5	5	5	6.721	7.35	3	2	5	6	1	0.9703	163.708	0.9192	11	2
ILTO57	UNITUS	V710157	A pera Marche	Italy	3	3	2	2	5	5	7.893	6.84	3	2	5	6	1	1.16438	153.867	0.891	11	2
ILTO58	UNITUS	V710158	Cuor di bue atipico	Italy	3	3	2	5	5	5	7.38	6.8	7	2	5	6.28	1	1.07601	164.367	0.6249	3	1
ILTO59	UNITUS	V711258	Yellow pepper	Italy	3	2	2	6	2	2	5.567	6.75	3	1	4	6.4	3	0.85082	96.678	1.0875	4	3
ILTO60	UNITUS	V710160	Allungato	Italy	3	3	1	1	5	5	10.16	4.887	3	4	4	4	2	2.16948	93.813	0.6261	5	2
ILTO61	ENEA	V710162	Pantano romanesco	Italy	3	3	2	6	5	5	5.277	8.477	5	2	5	3.83	1	0.64055	187.429	0.6228	1	2
ILTO63	UNITUS	V710168	Cuor di bue Albenga	Italy	3	2	2	2	5	5	7.7	6.5	3	2	4	6	2	1.1703	153.979	0.8312	11	2
ILTO64	UNITUS	V710169	Pantano Olter	Italy	3	2	2	4	5	5	4.7	8.277	5	2	5	4.28	1	0.58971	170.469	0.7714	1	2
ILTO70	UNITUS	V710094	Ovale Puglia	Italy	1	1	1	6	5	5	6.427	4.073	1	2	1	5.71	2	1.59079	44.362	1.1174	8	2
ILTO75	UNIPG	V710249	Ciliegino Corbara	Italy	3	3	3	6	5	5	4.375	3.2	1	2	2	2.5	2	1.37939	17.791	0.8357	9	1
ILTO76	UNIPG	V710250	Ciliegino Grottaminarda	Italy	3	3	1	7	5	5	4.325	3.913	1	5	2	4.25	2	1.10926	32.729	1.2931	3	1
ILTO79	UNIPG	V710153	Francescano	Italy	3	3	1	6	5	5	8	4.833	1	4	2	5	1	1.76431	115.167	0.9894	5	2
ILTO80	UNITUS	VT10182	Invernale	Italy	3	2	2	7	3	3	4.7	4.7	3	4	2	6.2	1	1	57.6	1.3	3	2
ILTO81	UNITUS	V710183	Locale Lazio	Italy	3	1	2	3	5	5	3.75	6.5	7	2	5	5	2	0.58	111.5	0.6	1	3
ILTO82	UNITUS	V710264	Stella Pisa	Italy	3	1	3	2	5	5	3.75	7.95	7	1	5	5	3	0.48	98.1	0.6	1	3
ILTO83	UNITUS	V710282	Cuor di bue Albenga	Italy	3	3	2	3	5	5	7.6	6.95	2	2	5	5.45	2	1.09353	156	0.75	11	2
ILTO84	UNITUS	V710301	Da serbo	Italy	3	2	1	6	3	3	3.6	3.1	3	3	2	3.7	1	1.16129	21.3	1.1	8	1
ILTO87	UNITUS	V710437	Locale Vasto	Italy	3	2	3	2	5	5	6	9	5	2	5	7	3	0.67	195.8	0.5	2	3
ILTO90	UNITUS	V710199	Quarantino	Italy	1	1	2	6	5	5	4.7	6.8	7	3	5	5.67	1	0.691176	138.3	0.99	1	1
ILTO92	UNITUS	V710306	Da serbo	Italy	3	3	3	5	3	3	2.8	3	3	3	2	2.6	1	0.933333	15.3	0.9	3	1
OL16	CRA-ORA		Nero di Crimea	URSS	3	2	3	5	6	6	2.9	2.95	1	3	2	3.58333	1	0.983119	13.6967	1.22507	3	1
OL75	TGRC	LA4355	Gold Nugget		1	1	1	5	3	2	2.71667	2.77667	1	3	2	2.54167	1	0.978735	11.5476	0.925364	6	1
OL76	TGRC	LA4449	Black Plum	URSS	3	2	1	5	6	6	4.16667	3.35	1	3	2	4.58333	1	1.24444	22.6333	1.21951	8	1
OL77	TGRC	LA4450	Paul Robeson	URSS	3	1	3	5	6	6	5.26667	6.86667	5	3	5	5.83333	1	0.767203	136.111	0.961538	1	3
OL78	TGRC	LA4451	Black cherry	USA	3	2	3	5	6	6	2.86667	2.98333	1	3	2	3.20833	1	0.961001	13.7059	1.09687	3	1
OL79	TGRC	LA4452	Nyagous		3	2	2	5	6	6	5.25	5.23333	1	3	4	5.66667	1	1.00489	72.8333	1.08108	2	1
OL82		EA04243	Chang Li	China	3	2	2	3	2	2	3.55	2.68333	1	3	2	3.75	1	1.32415	14.4444	1.20321	8	1
OL89		EA04782	13, Rhodesia	Rhodesia	3	1	1	3	3	3	3.03333	2.16667	1	3	2	2.58333	1	1.40028	6.36667	0.99359	10	1
OL90		EA04883	Hama	Syria	2	1	2	5	5	5	4.76667	8.26667	7	2	5	7.41667	1	0.577751	189.333	1.13811	1	3
OL99		EA05562	Tien-min	China	3	2	1	5	2	2	4.2	4.65	1	3	2	5.5	1	0.903086	46.8333	1.24294	2	1
OL107		EA06462	E-L-19	Spain	2	2	1	1	3	4	4.88333	5.63333	1	3	2	6.5	2	0.867215	77.1389	1.23613	2	2
OL108		EA06544	V-L-80	Spain	3	2	2	3	4	4	4.82963	7.66667	7	2	5	6.5	1	0.63037	157.074	1.04031	1	3
OL109		EA06565	V-L-101	Spain	2	1	1	3	5	5	8.6	3.68333	1	5	2	6.58333	1	2.33532	60	1.07191	5	1
OLTO85	UNITUS	V710337	Tondo ucraina	URSS	3	1	2	1	5	5	5.45	6.1	3	3	2	5.8	1	0.89	60	1	3	1
OLTO86	UNITUS	V710338	Perino ucraina	URSS	3	3	2	7	5	5	6.25	4.54	1	3	3	5.5	1	1.38	30	1.02	10	1
WSTO72	TGRC/UNITUS	LA1579/V711152	S. pimpinellifolium		3	nd	1	5	5	5	0.97	1.07	1	2	1	0.6	1	0.91	0.83	0.6	3	1
WSTO74	TGRC/UNITUS	LA1310/V711151	S. lycopersicum var. cerasiforme		3	nd	1	5	5	5	1.625	1.9	3	2	2	1.25	1	0.86	3.43	0.7	3	1
LEGEND
GH	Growth habit	score	1, determinate; 2, sub-determinate; 3, indeterminate
PH	Plant height	score	1, 32-53 cm; 2, 54-74 cm; 3, 75-95 cm, measured at 80 d from sowing
IT	Inflorescence type	score	1, uniparous; 2, biparous; 3, multiparous, on the 2nd truss
GS	Green shoulder	score	1, absent; 7, very strong
FC	Fruit colour	score	1, green; 2, yellow; 3, orange; 4, pink; 5, red; 6, brownish, on ripe fruits
FLC	Fruit flesh colour	score	1, green; 2, yellow; 3, orange; 4, pink; 5, red; 6, brownish, on ripe fruits
PD	Polar diameter	mm	stem-end to blossom-end, on a representative fruit
ED	Equatorial diameter	mm	midway equatorial, on a representative fruit
SES	Stem-end shape	score	1, absent or very week; 7, strong on a representative fruit
BES	Blossom-end shape	score	1, indented; 2, indented to flat; 3, flat; 4, umbone; 5, beaked
LN	No. of fruit locules	score	1, only two; 2, two and three; 3, three and four; 4, four, five or six; 5, more than six
PT	Pericarp thickness	mm	on a representative fruit
PUF	Puffiness	score	1, non puffy; 3, very puffy, on a representative fruit
FS	Fruit-shape index*	PD/ED
FW	Fruit weight	gr	average of 10 fruits/plot
PI	Pericarp-thickness index*	PT/((PD+ED)/2)
FSL	Fruit shape longitudinal section	score	1, flattened; 2, oblate; 3, circular; 4, oblong; 5, cylindric; 6, elliptic; 7; cordate; 8, ovate; 9, obovate; 10, pyriform; 11, obcordate; 12, irregular
FSC	Fruit shape cross section	score	1, circular; 2, angular; 3, irregular
