# Supplementary material for: Exploring a Tomato Landraces Collection for Fruit-Related Traits by the Aid of a High-Throughput Genomic Platform
Source: PLoS One. 2015 Sep 22;10(9):e0137139. doi: 10.1371/journal.pone.0137139 (PMC4579088; doi:10.1371/journal.pone.0137139)
Supplement: S3 Table — (XLSX) [file pone.0137139.s005.xlsx]

## Sheet: Foglio1
S3 Table. List of Candidate genes involved in the determination of the morphologycal traits under study
Trait	Locus name	Chr	SL2.50 ID	Position	Description	References	SOLCAP_SNP index
Plant architecture	an	2	Solyc02g081670	SL2.50ch02:45542385..45543752	A homologue of UNUSUAL FLORAL ORGANS (UFO) - an F-box protein involved in transcriptional co-activation with the transcription factor LEAFY (LFY)	Souer et al., 2008	solcap_snp_sl_100654; solcap_snp_sl_100655
	s	2	Solyc02g077390	SL2.50ch02:42336107..42338039	WUSCHEL-related homeobox 11 (AHRD V1 *-*- B6SN57_MAIZE); contains Interpro domain(s) IPR001356 Homeobox	Lippman et al., 2008	solcap_snp_sl_100718; solcap_snp_sl_100719
	sp	6	Solyc06g074350	SL2.50ch06:45971723..45973983	self-pruning	Pnueli et al., 1998	no
	j	11	Solyc11g010570	SL2.50ch11:3640857..3645766	MADS box transcription factor	Mao et al., 2001	no
	bl	11	Solyc11g069030	SL2.50ch11:53603245..53604784	MYB transcription factor	Schmitz et al., 2002	no
Fruit color	det1	1	Solyc01g056340	SL2.50ch01:53595244..53615774	DET1-like protein (AHRD V1 ***- D0EW63_ORYSI); contains Interpro domain(s) IPR019138 De-etiolated protein 1, Det1	http://solgenomics.net/	solcap_snp_sl_100657
	y	1	Solyc01g079620	SL2.50ch01:78744840..78747976	Myb 12 transcription factor (AHRD V1 **-- D2EBC3_9SOLN); contains Interpro domain(s) IPR017930 Myb-type HTH DNA-binding domain	Ballester et al., 2010	no
	zds	1	Solyc01g097810	SL2.50ch01:88515954..88523478	Zeta-carotene desaturase	http://solgenomics.net/	solcap_snp_sl_43894; solcap_snp_sl_43895; solcap_snp_sl_43900
	Gr	1	Solyc01g104340	SL2.50ch01:92747487..92748391	ethylene signaling	http://solgenomics.net/	no
	zep	2	Solyc02g090890	SL2.50ch02:52369995..52375078	zeaxanthin epoxidase	http://solgenomics.net/	solcap_snp_sl_67036; solcap_snp_sl_101102;solcap_snp_sl_67034
	psy1	3	Solyc03g031860	SL2.50ch03:4326515..4329816	phytoene synthase	Kachanovsky et al., 2012	solcap_snp_sl_100709
	yellow stripe	3	Solyc03g031920	SL2.50ch03:4377290..4383818	Yellow stripe-like protein 2.1 (Fragment) (AHRD V1 ***- B4ZYE4_BRAJU); contains Interpro domain(s) IPR004813 Oligopeptide transporter OPT superfamily	http://solgenomics.net/	solcap_snp_sl_23192
	pds1	3	Solyc03g123760	SL2.50ch03:70501424..70508279	Phytoene desaturase	http://solgenomics.net/	no
	ORR	4	Solyc04g057980	SL2.50ch04:55099424..55100410	NAD(P)H dehydrogenase	Nashilevitz et al., 2010	solcap_snp_sl_58934
	rin	5	Solyc05g012020	SL2.50ch05:5225203..5230962	Ripening Inhibitor (RIN) MADS-box transcription factor MADS-MC (AHRD V1 *-** Q8S4L5_SOLLC); contains Interpro domain(s) IPR002487 Transcription factor, K-box	http://solgenomics.net/	no
	b	6	Solyc06g074240	SL2.50ch06:45898227..45899723	Chromoplast-specific lycopene beta-cyclase	http://solgenomics.net/	solcap_snp_sl_100050
	not	7	Solyc07g056570	SL2.50ch07:64361346..64363163	9-cis-epoxycarotenoid dioxygenase (NCED)	http://solgenomics.net/	no
	gf	8	Solyc08g080090	SL2.50ch08:63413438..63416066	Senescence-inducible chloroplast stay-green protein 2 (AHRD V1 **-- Q5EMP6_SOYBN)	http://solgenomics.net/	no
	Nr2	9	Solyc09g075440	SL2.50ch09:67134247..67142334	Ethylene receptor (AHRD V1 **** Q41341_SOLLC); contains Interpro domain(s) IPR005467 Signal transduction histidine kinase, core	Barry et al., 2005	solcap_snp_sl_46840
	crtiso	10	Solyc10g081650	SL2.50ch10:62682440..62686988	Carotenoid isomerase, chloroplastic	Isaacson et al., 2002	solcap_snp_sl_59462
	ptox	11	Solyc11g011990	SL2.50ch11:4937989..4942674	Plastid terminal oxydase	http://solgenomics.net/	solcap_snp_sl_9484; solcap_snp_sl_9486; solcap_snp_sl_15260
	15-cis-zeta-carotene isomerase	12	Solyc12g098710	SL2.50ch12:66125700..66129707	15-cis-zeta-carotene isomerase	http://solgenomics.net/	solcap_snp_sl_31551
	del	12	Solyc12g008980	SL2.50ch12:2285372..2290327	Lycopene epsilon cyclase	http://solgenomics.net/	no
Fruit weight	fw2.2	2	Solyc02g090730	SL2.50ch02:52252557..52253347	computational annotation: Cell number regulator 1 (AHRD V1 **-- B6TZ45_MAIZE); contains Interpro domain(s) IPR006461 Protein of unknown function Cys-rich	Frary et al., 2000	no
	fw3.2	3	Solyc03g114940	SL2.50ch03:64795903..64799180	Cytochrome P450 family protein (AHRD V1 ***- Q9C9D1_ARATH); contains Interpro domain(s) IPR002401 Cytochrome P450, E-class, group I	Chakrabarti et al., 2013	no
Fruit shape/size	SlOFP2	1	Solyc01g007800	SL2.50ch01:1955327..1956217	SlOFP2 is part of the 31 member OFP gene family known to be involved in fruit shape. Computational annotation: Plant-specific domain TIGR01568 family protein (AHRD V1 *--- B6SZV1_MAIZE); contains Interpro domain(s) IPR006458 Protein of unknown function DUF623, plant	Huang et al., 2013	solcap_snp_sl_25403
	SlOFP3	1	Solyc01g007810	SL2.50ch01:1971082..1971978	SlOFP3 is part of the 31 member OFP gene family known to be involved in fruit shape. Computational annotation: Plant-specific domain TIGR01568 family protein (AHRD V1 *--- B6SZV1_MAIZE); contains Interpro domain(s) IPR006458 Protein of unknown function DUF623, plant	Huang et al., 2013	no
	SlSUN2	1	Solyc01g009340	SL2.50ch01:3537686..3541807	SlSUN2 is part of the 34 member SUN-like gene family. Computational annotation: Calmodulin-binding protein family-like (AHRD V1 **-* Q6YXT2_ORYSJ); contains Interpro domain(s) IPR000048 IQ calmodulin-binding region	Huang et al., 2013	no
	SlSUN3	1	Solyc01g088250	SL2.50ch01:83063869..83066606	SlSUN3 is part of the 34 member SUN-like gene family. Computational annotation: Calmodulin-binding protein family-like (AHRD V1 **-* Q6YXT2_ORYSJ); contains Interpro domain(s) IPR000048 IQ calmodulin-binding region	Huang et al., 2013	no
	SlSUN4	1	Solyc01g097490	SL2.50ch01:88320866..88321720	SlSUN4 is part of the 34 member SUN-like gene family. Computational annotation: Calmodulin-binding protein family-like (AHRD V1 **-* Q6YXT2_ORYSJ); contains Interpro domain(s) IPR000048 IQ calmodulin-binding region	Huang et al., 2013	no
	SlCRCa	1	Solyc01g010240	SL2.50ch01:5028897..5031428	SlCRCa is part of the YABBY gene family. Computational annotation: CRABS CLAW (Fragment) (AHRD V1 ***- Q5EMM8_GOSHI); contains Interpro domain(s) IPR006780 YABBY protein	Huang et al., 2013	no
	SlYABBY1a	1	Solyc01g091010	SL2.50ch01:84714569..84718183	SlYABBY1a is a part of the YABBY gene family. Computational annotation: YABBY-like transcription factor CRABS CLAW-like protein (AHRD V1 **-* Q6SRZ7_ANTMA); contains Interpro domain(s) IPR006780 YABBY protein	Huang et al., 2013	no
	lc	2	Solyc02g083950	SL2.50ch02:47189983..47191978	WUSCHEL-related homeobox-containing protein 4 (AHRD V1 *-*- C0LAL8_9MAGN); contains Interpro domain(s)IPR001356 Homeobox	van der Knapp et al., 2014	no
	ovate	2	Solyc02g085500	SL2.50ch02:48367481..48369215	Ovate protein (AHRD V1 ***- Q8GSM4_SOLLC)	Rodríguez et al., 2011	solcap_snp_sl_100705
	OVATE	2	Solyc02g085510	SL2.50ch02:48368930..48369109	OVATE is part of the 31 member OFP gene family known to be involved in fruit shape. Computational annotation: Ovate protein (AHRD V1 **-- Q8GSM4_SOLLC); contains Interpro domain(s) IPR006458 Protein of unknown function DUF623, plant	Huang et al., 2013	no
	SlOFP5	2	Solyc02g072030	SL2.50ch02:41330364..41331497	SlOFP5 is part of the 31 member OFP gene family known to be involved in fruit shape. Computational annotation: Plant-specific domain TIGR01568 family protein (AHRD V1 *--- B6U5V3_MAIZE); contains Interpro domain(s) IPR006458 Protein of unknown function DUF623, plant	Huang et al., 2013	no
	SlSUN5	2	Solyc02g077260	SL2.50ch02:42250446..42253914	SlSUN5 is part of the 34 member SUN-like gene family. Computational annotation: Calmodulin binding protein (AHRD V1 **-* B6TIB2_MAIZE); contains Interpro domain(s) IPR000048 IQ calmodulin-binding region	Huang et al., 2013	solcap_snp_sl_13574
	SlSUN7	2	Solyc02g087760	SL2.50ch02:50065398..50070646	SlSUN7 is part of the 34 member SUN-like gene family. Computational annotation: Calmodulin binding protein (AHRD V1 **-* B6U6R2_MAIZE); contains Interpro domain(s) IPR000048 IQ calmodulin-binding region	Huang et al., 2013	no
	SlOFP6	3	Solyc03g034100	SL2.50ch03:5790338..5792106	SlOFP6 is part of the 31 member OFP gene family known to be involved in fruit shape. Computational annotation: Plant-specific domain TIGR01568 family protein (AHRD V1 *--- B6U561_MAIZE); contains Interpro domain(s) IPR006458 Protein of unknown function DUF623, plant	Huang et al., 2013	solcap_snp_sl_100705
	SlOFP7	3	Solyc03g120190	SL2.50ch03:68649419..68650548	SlOFP7 is part of the 31 member OFP gene family known to be involved in fruit shape. Computational annotation: Plant-specific domain TIGR01568 family protein (AHRD V1 *--- B6U9N9_MAIZE); contains Interpro domain(s) IPR006458 Protein of unknown function DUF623, plant	Huang et al., 2013	no
	SlOFP8	3	Solyc03g120790	SL2.50ch03:69063513..69064202	SlOFP8 is part of the 31 member OFP gene family known to be involved in fruit shape. Computational annotation: Unknown Protein (AHRD V1)	Huang et al., 2013	no
	SlSUN8	3	Solyc03g026110	SL2.50ch03:3519385..3523165	SlSUN8 is part of the 34 member SUN-like gene family. Computational annotation: Calmodulin binding protein (AHRD V1 **** B6STZ4_MAIZE); contains Interpro domain(s) IPR000048 IQ calmodulin-binding region	Huang et al., 2013	no
	SlSUN10	3	Solyc03g083100	SL2.50ch03:52919754..52922669	SlSUN10 is part of the 34 member SUN-like gene family. Computational annotation: Calmodulin-binding protein family-like (AHRD V1 **-* Q6YXT2_ORYSJ); contains Interpro domain(s) IPR000048 IQ calmodulin-binding region	Huang et al., 2013	solcap_snp_sl_18942; solcap_snp_sl_30722
	SlSUN11	3	Solyc03g121760	SL2.50ch03:69830078..69832575	SlSUN11 is part of the 34 member SUN-like gene family. Computational annotation: Calmodulin binding protein (AHRD V1 **-* B6T951_MAIZE); contains Interpro domain(s) IPR000048 IQ calmodulin-binding region	Huang et al., 2013	no
	Fas-associated factor 1	3	Solyc03g112630	SL2.50ch03:63013251..63015675	Fas-associated factor 1-like protein (AHRD V1 *--- Q5DJU1_CAPAN); contains Interpro domain(s) IPR006577 UAS	http://solgenomics.net/	solcap_snp_sl_20936
	SlOFP9	4	Solyc04g080210	SL2.50ch04:64461786..64462586	SlOFP9 is part of the 31 member OFP gene family known to be involved in fruit shape. Computational annotation: Plant-specific domain TIGR01568 family protein (AHRD V1 *--- B6SHS0_MAIZE); contains Interpro domain(s) IPR006458 Protein of unknown function DUF623, plant	Huang et al., 2013	no
	SlSUN12	4	Solyc04g016480	SL2.50ch04:7305326..7308804	SlSUN12 is part of the 34 member SUN-like gene family. Computational annotation: Calmodulin binding protein (AHRD V1 *--* B4FU94_MAIZE); contains Interpro domain(s) IPR000048 IQ calmodulin-binding region	Huang et al., 2013	solcap_snp_sl_100376; solcap_snp_sl_100377
	SlSUN13	4	Solyc04g050050	SL2.50ch04:45319622..45322356	SlSUN13 is part of the 34 member SUN-like gene family. Computational annotation: Calmodulin-binding protein (AHRD V1 **-* C5HYF8_BRARP); contains Interpro domain(s) IPR000048 IQ calmodulin-binding region	Huang et al., 2013	no
	SlSUN14	4	Solyc04g081210	SL2.50ch04:65210004..65215795	SlSUN14 is part of the 34 member SUN-like gene family. Computational annotation: Calmodulin binding protein IQ (AHRD V1 *--* A8CF59_BRACM); contains Interpro domain(s) IPR000048 IQ calmodulin-binding region	Huang et al., 2013	solcap_snp_sl_3846; solcap_snp_sl_3847; solcap_snp_sl_3848; solcap_snp_sl_3850; solcap_snp_sl_3851;solcap_snp_sl_3852; solcap_snp_sl_3853
	SlOFP10	5	Solyc05g055220	SL2.50ch05:64960119..64960808	SlOFP10 is part of the 31 member OFP gene family known to be involved in fruit shape. Computational annotation: Plant-specific domain TIGR01568 family protein (AHRD V1 **-- B6U9N9_MAIZE); contains Interpro domain(s) IPR006458 Protein of unknown function DUF623, plant	Huang et al., 2013	no
	SlSUN15	5	Solyc05g007130	SL2.50ch05:1694652..1699497	SlSUN15 is part of the 34 member SUN-like gene family. Computational annotation: Calmodulin binding protein (AHRD V1 **-* B6T984_MAIZE); contains Interpro domain(s) IPR000048 IQ calmodulin-binding region	Huang et al., 2013	solcap_snp_sl_52794
	SlCRCb	5	Solyc05g012050	SL2.50ch05:5275528..5277367	SlCRCb is part of the YABBY gene family. Computational annotation: CRABS CLAW (Fragment) (AHRD V1 ***- Q5EMM8_GOSHI); contains Interpro domain(s) IPR006780 YABBY protein	Huang et al., 2013	no
	SlINO	5	Solyc05g005240	SL2.50ch05:191257..193043	SlINO is a part of the YABBY gene family. Computational annotation: YABBY-like transcription factor CRABS CLAW-like protein (AHRD V1 **-* Q6SRZ7_ANTMA); contains Interpro domain(s) IPR006780 YABBY protein	Huang et al., 2013	no
	SlOFP11	6	Solyc06g073040	SL2.50ch06:45001255..45001622	SlOFP11 is part of the 31 member OFP gene family known to be involved in fruit shape. Computational annotation: Unknown Protein (AHRD V1)	Huang et al., 2013	no
	SlOFP12	6	Solyc06g074020	SL2.50ch06:45762125..45763193	SlOFP12 is part of the 31 member OFP gene family known to be involved in fruit shape. Computational annotation: Os04g0415100 protein (Fragment) (AHRD V1 *--- Q0JDB5_ORYSJ); contains Interpro domain(s) IPR006458 Protein of unknown function DUF623, plant	Huang et al., 2013	no
	SlOFP13	6	Solyc06g082450	SL2.50ch06:48255426..48256437	SlOFP13 is part of the 31 member OFP gene family known to be involved in fruit shape. Computational annotation: ATOFP17/OFP17 (AHRD V1 ***- D7LBN3_ARALY)	Huang et al., 2013	no
	SlOFP14	6	Solyc06g082460	SL2.50ch06:48258662..48259717	SlOFP14 is part of the 31 member OFP gene family known to be involved in fruit shape. Computational annotation: Plant-specific domain TIGR01568 family protein (AHRD V1 *--- B6U561_MAIZE); contains Interpro domain(s) IPR006458 Protein of unknown function DUF623, plant	Huang et al., 2013	no
	SlSUN16	6	Solyc06g052010	SL2.50ch06:35673238..35677968	SlSUN16 is part of the 34 member SUN-like gene family. Computational annotation: IQ-domain 21 (AHRD V1 **-- D7LSG5_ARALY); contains Interpro domain(s) IPR000048 IQ calmodulin-binding region	Huang et al., 2013	no
	SlSUN17	6	Solyc06g053450	SL2.50ch06:36254859..36261451	SlSUN17 is part of the 34 member SUN-like gene family. Computational annotation: IQ-domain 10 (Fragment) (AHRD V1 *--- D7L3Y4_ARALY); contains Interpro domain(s) IPR000048 IQ calmodulin-binding region	Huang et al., 2013	no
	SlSUN18	6	Solyc06g066430	SL2.50ch06:41700584..41702411	SlSUN18 is part of the 34 member SUN-like gene family. Computational annotation: Calmodulin-binding family protein (AHRD V1 **-* Q9ZU28_ARATH); contains Interpro domain(s) IPR000048 IQ calmodulin-binding region	Huang et al., 2013	no
	SlYABBY2a	6	Solyc06g073920	SL2.50ch06:45648701..45654788	SlYABBY2a is a part of the YABBY gene family. Computational annotation: YABBY-like transcription factor CRABS CLAW-like protein (AHRD V1 **-* Q6SRZ7_ANTMA)%3B contains Interpro domain(s) IPR006780 YABBY protein	Huang et al., 2013	no
	SlOFP15	7	Solyc07g055240	SL2.50ch07:63339961..63340467	SlOFP15 is part of the 31 member OFP gene family known to be involved in fruit shape. Computational annotation: Plant-specific domain TIGR01568 family protein (AHRD V1 *--- B6U561_MAIZE); contains Interpro domain(s) IPR006458 Protein of unknown function DUF623, plant	Huang et al., 2013	no
	SlYABBY5a	7	Solyc07g008180	SL2.50ch07:2916878..2921216	SlYABBY5a is a part of YABBY gene family. Computational annotation: YABBY-like transcription factor CRABS CLAW-like protein (AHRD V1 **-* Q6SRZ7_ANTMA); contains Interpro domain(s) IPR006780 YABBY protein	Huang et al., 2013	no
	SlOFP16	8	Solyc08g068170	SL2.50ch08:57286085..57287599	SlOFP16 is part of the 31 member OFP gene family known to be involved in fruit shape. Computational annotation: Plant-specific domain TIGR01568 family protein (AHRD V1 *--- B6SHS0_MAIZE); contains Interpro domain(s) IPR006458 Protein of unknown function DUF623, plant	Huang et al., 2013	no
	SlSUN19	8	Solyc08g007920	SL2.50ch08:2425707..2427454	SlSUN19 is part of the 34 member SUN-like gene family. Computational annotation: Calmodulin binding protein (AHRD V1 **-- B6T589_MAIZE); contains Interpro domain(s) IPR000048 IQ calmodulin-binding region	Huang et al., 2013	no
	SlSUN20	8	Solyc08g007930	SL2.50ch08:2436580..2438211	SlSUN20 is part of the 34 member SUN-like gene family. Computational annotation: Calmodulin binding protein (AHRD V1 **-* B6T589_MAIZE); contains Interpro domain(s) IPR000048 IQ calmodulin-binding region	Huang et al., 2013	no
	SlSUN21	8	Solyc08g014280	SL2.50ch08:4066231..4070217	SlSUN21 is part of the 34 member SUN-like gene family. Computational annotation: Calmodulin-binding protein family-like (AHRD V1 *--* Q6YXT2_ORYSJ); contains Interpro domain(s) IPR000048 IQ calmodulin-binding region	Huang et al., 2013	no
	SlSUN22	8	Solyc08g062940	SL2.50ch08:52373495..52375614	SlSUN22 is part of the 34 member SUN-like gene family. Computational annotation: Calmodulin binding protein (AHRD V1 **-* B6T951_MAIZE); contains Interpro domain(s) IPR000048 IQ calmodulin-binding region	Huang et al., 2013	no
	SlSUN23	8	Solyc08g080470	SL2.50ch08:63762845..63766810	SlSUN23 is part of the 34 member SUN-like gene family	Huang et al., 2013	solcap_snp_sl_34862
	SlSUN24	8	Solyc08g083240	SL2.50ch08:65757263..65759544	SlSUN24 is part of the 34 member SUN-like gene family	Huang et al., 2013	no
	Fas-associated factor 1	8	Solyc08g008510	SL2.50ch08:2908419..2918363	Fas-associated factor 1-like protein (AHRD V1 **-- Q5DJU1_CAPAN); contains Interpro domain(s) IPR006577 UAS	http://solgenomics.net/	solcap_snp_sl_7387
	SlYABBY1b	8	Solyc08g079100	SL2.50ch08:62742783..62745941	SlYABBY1b is a part of the YABBY gene family. CRABS CLAW (Fragment) (AHRD V1 **-- Q5EMM8_GOSHI); contains Interpro domain(s) IPR006780 YABBY protein	Huang et al., 2013	no
	SlOFP17	9	Solyc09g018200	SL2.50ch09:13537071..13537826	SlOFP17 is part of the 31 member OFP gene family known to be involved in fruit shape.	Huang et al., 2013	no
	SlOFP18	9	Solyc09g065350	SL2.50ch09:63432871..63433359	SlOFP18 is part of the 31 member OFP gene family known to be involved in fruit shape.	Huang et al., 2013	no
	SlOFP19	9	Solyc09g082080	SL2.50ch09:67915411..67916046	SlOFP19 is part of the 31 member OFP gene family known to be involved in fruit shape.	Huang et al., 2013	no
	SlSUN25	9	Solyc09g007410	SL2.50ch09:985216..988218	SlSUN25 is part of the 34 member SUN-like gene family.	Huang et al., 2013	no
	SlSUN26	9	Solyc09g082560	SL2.50ch09:68279897..68282072	SlSUN26 is part of the 34 member SUN-like gene family.	Huang et al., 2013	no
	SlOFP20	10	Solyc10g076180	SL2.50ch10:59006329..59007294	SlOFP20 is part of the 31 member OFP gene family known to be involved in fruit shape. Computational annotation: Plant-specific domain TIGR01568 family protein (AHRD V1 *--- B6U561_MAIZE); contains Interpro domain(s) IPR006458 Protein of unknown function DUF623, plant	Huang et al., 2013	solcap_snp_sl_45562
	SlOFP21	10	Solyc10g082050	SL2.50ch10:62944463..62944999	SlOFP21 is part of the 31 member OFP gene family known to be involved in fruit shape. Computational annotation: Plant-specific domain TIGR01568 family protein (AHRD V1 *--- B6SHS0_MAIZE); contains Interpro domain(s) IPR006458 Protein of unknown function DUF623, plant	Huang et al., 2013	no
	SlOFP22	10	Solyc10g082060	SL2.50ch10:62950228..62950986	SlOFP22 is part of the 31 member OFP gene family known to be involved in fruit shape.	Huang et al., 2013	no
	SlOFP23	10	Solyc10g083070	SL2.50ch10:62966525..62967514	SlOFP23 is part of the 31 member OFP gene family known to be involved in fruit shape.	Huang et al., 2013	no
	SlOFP26	10	Solyc10g083080	SL2.50ch10:62971747..62972556	SlOFP26 is part of the 31 member OFP gene family known to be involved in fruit shape.	Huang et al., 2013	no
	SlOFP27	10	Solyc10g083090	SL2.50ch10:62974568..62975557	SlOFP27 is part of the 31 member OFP gene family known to be involved in fruit shape.	Huang et al., 2013	no
	SlOFP28	10	Solyc10g083100	SL2.50ch10:62979847..62980548	SlOFP28 is part of the 31 member OFP gene family known to be involved in fruit shape.	Huang et al., 2013	no
	sun	10	Solyc10g079240	SL2.50ch10:60816036..60818265	Belongs to the IQ67 domain family of proteins. Controls elongated and pointed fruit shape.	Huang et al., 2013	no
	SlSUN27	10	Solyc10g005000	SL2.50ch10:4134..5923	SlSUN27 is part of the 34 member SUN-like gene family.	Huang et al., 2013	no
	SlSUN28	10	Solyc10g008790	SL2.50ch10:2859728..2865652	SlSUN28 is part of the 34 member SUN-like gene family.	Huang et al., 2013	no
	SlSUN29	10	Solyc10g084280	SL2.50ch10:63899140..63901714	SlSUN29 is part of the 34 member SUN-like gene family.	Huang et al., 2013	no
	SlSUN30	10	Solyc10g086060	SL2.50ch10:65024279..65026420	SlSUN30 is part of the 34 member SUN-like gene family.	Huang et al., 2013	no
	SlOFP29	11	Solyc11g006670	SL2.50ch11:1276863..1277597	SlOFP29 is part of the 31 member OFP gene family known to be involved in fruit shape.	Huang et al., 2013	no
	SlOFP30	11	Solyc11g068780	SL2.50ch11:53412570..53412983	SlOFP30 is part of the 31 member OFP gene family known to be involved in fruit shape.	Huang et al., 2013	no
	SlSUN31	11	Solyc11g071840	SL2.50ch11:55190753..55196754	SlSUN31 is part of the 34 member SUN-like gene family.	Huang et al., 2013	solcap_snp_sl_44897
	fas	11	Solyc11g071810	SL2.50ch11:55165970..55172156	The fasciated (fas) gene encodes a YABBY-like transcription factor whose downregulation during flower development causes high locule number, extreme large fruit size, in tomato fruit.	Rodríguez et al., 2011	no
	SlSUN32	12	Solyc12g008520	SL2.50ch12:1931971..1934807	SlSUN32 is part of the 34 member SUN-like gene family.	Huang et al., 2013	no
	SlSUN33	12	Solyc12g014130	SL2.50ch12:4940650..4946027	SlSUN33 is part of the 34 member SUN-like gene family.	Huang et al., 2013	no
	SlYABBY5b	12	Solyc12g009580	SL2.50ch12:2837633..2843798	SlYABBY5b is a part of the YABBY gene family.	Huang et al., 2013	no
Pericarp tichkness	cdkb2	4	Solyc04g082840	SL2.50ch04:66369481..66371442	Cell division protein kinase 2 (AHRD V1 **** D0P087_PHYIN); contains Interpro domain(s) IPR002290Serine/threonine protein kinase	Joubes et al., 2001	no
	cdkb1	10	Solyc10g074730	SL2.50ch10:58361563..58363319	Harpin-induced 1 (AHRD V1 ***- Q1STP6_MEDTR); contains Interpro domain(s)	Joubes et al., 2001	no
