# Supplementary material for: Exploring a Tomato Landraces Collection for Fruit-Related Traits by the Aid of a High-Throughput Genomic Platform
Source: PLoS One. 2015 Sep 22;10(9):e0137139. doi: 10.1371/journal.pone.0137139 (PMC4579088; doi:10.1371/journal.pone.0137139)
Supplement: S4 Table — (XLS) [file pone.0137139.s006.xls]

## Sheet: Sheet1
S4 Table. Linkage Disequilibrium decay on each chromosome
Chr.	LD decay bp
1	684,765
2	723,373
3	104,4882
4	1,786,308
5	906,289
6	1,090,859
7	545,996
8	598,693
9	560,974
10	581,111
11	1,209,266
12	1,001,081
